# Supplementary material for: X-ray crystal and computational structural study of (E)-2-[(2-chloro­phenyl)­iminometh­yl]-4-methoxy­phenol
Source: Acta Crystallogr Sect E Struct Rep Online. 2008 Jul 23;64(Pt 8):o1579–80. doi: 10.1107/S1600536808021958 (PMC2962062; doi:10.1107/S1600536808021958)
Supplement: Supplementary file 2 [file e-64-o1579-Isup2.hkl]

#
# h,k,l, Fc-squared, Fo-squared, sigma(Fo-squared) and status flag
#
data_I
_shelx_title ' TEST STRUCTURE D:\DATA\ARZU9_DENE\ARZU9'
_shelx_refln_list_code          4
_shelx_F_calc_maximum      168.39
_exptl_crystal_F_000       544.00
_reflns_d_resolution_high  0.8107
 
loop_
 _symmetry_equiv_pos_as_xyz
 'x, y, z'
 '-x, y+1/2, -z+1/2'
 '-x, -y, -z'
 'x, -y-1/2, z-1/2'
 
_cell_length_a    13.2348
_cell_length_b     8.4701
_cell_length_c    12.0115
_cell_angle_alpha  90.000
_cell_angle_beta  112.846
_cell_angle_gamma  90.000
 
_shelx_F_squared_multiplier     1.000
 
loop_
 _refln_index_h
 _refln_index_k
 _refln_index_l
 _refln_F_squared_calc
 _refln_F_squared_meas
 _refln_F_squared_sigma
 _refln_observed_status
   2   0   0       63.70       68.31      3.66 o
   3   0   0      698.42      756.89     16.13 o
   4   0   0      813.64      744.26     11.77 o
   5   0   0       54.41       58.92      2.81 o
   6   0   0      302.77      307.29      7.59 o
   7   0   0        1.06        0.61      1.93 o
   8   0   0      857.60      797.88     12.95 o
   9   0   0     1341.93     1346.91     17.18 o
  10   0   0     1946.41     1904.34     78.24 o
  11   0   0     2228.77     2256.86     37.34 o
  12   0   0       71.56       71.79      3.52 o
  13   0   0       78.19       80.50      6.94 o
  14   0   0       29.94       32.51      2.91 o
  15   0   0        0.57        1.76      2.13 o
   1   1   0     2036.25     2162.56     12.74 o
   2   1   0     1122.78     1148.99     15.78 o
   3   1   0     5583.10     5287.77    113.07 o
   4   1   0      415.24      415.39      5.56 o
   5   1   0      711.93      678.42      4.23 o
   6   1   0     1404.85     1380.08     13.89 o
   7   1   0      703.08      643.18     10.87 o
   8   1   0        0.54        0.93      1.39 o
   9   1   0       72.00       65.27      1.73 o
  10   1   0       30.61       25.02      1.66 o
  11   1   0      525.66      479.65     32.91 o
  12   1   0        2.28        8.20      1.40 o
  13   1   0       10.86       12.03      1.47 o
  14   1   0       23.49       22.35      2.04 o
   0   2   0      856.91      830.41     25.10 o
   1   2   0      849.39      901.90      4.13 o
   2   2   0      108.57      117.70      2.01 o
   3   2   0     1875.54     1857.79     16.60 o
   4   2   0     3443.29     3205.83    117.49 o
   5   2   0     1650.63     1701.29     14.76 o
   6   2   0      131.26      120.40      4.24 o
   7   2   0       55.68       64.36      1.52 o
   8   2   0      317.02      315.69      7.31 o
   9   2   0        4.43        3.42      1.50 o
  10   2   0      319.66      321.73      5.74 o
  11   2   0       15.86       18.06      1.42 o
  12   2   0        9.56       12.31      1.62 o
  13   2   0       25.25       29.17      2.26 o
  14   2   0        7.71       10.62      1.64 o
   1   3   0     4200.74     4032.10     72.93 o
   2   3   0      327.23      276.07      4.15 o
   3   3   0      462.78      427.24      5.38 o
   4   3   0      704.11      732.93     14.16 o
   5   3   0      632.59      693.82      6.94 o
   6   3   0     1322.51     1300.38     24.43 o
   7   3   0      136.70      125.57      2.99 o
   8   3   0      124.92      128.56      1.70 o
   9   3   0       12.54       12.62      1.43 o
  10   3   0      335.76      324.08      7.01 o
  11   3   0       43.00       49.81      1.45 o
  12   3   0       12.63       12.50      1.43 o
  13   3   0        3.63        2.39      1.59 o
  14   3   0        5.61        6.87      1.70 o
   0   4   0       16.07       15.39      1.72 o
   1   4   0      565.92      536.42      4.17 o
   2   4   0      160.62      159.12      1.68 o
   3   4   0       47.44       57.39      1.35 o
   4   4   0      639.86      650.43      5.55 o
   5   4   0      374.57      348.45      6.49 o
   6   4   0       16.97       18.92      1.35 o
   7   4   0      319.95      331.94      6.47 o
   8   4   0       53.27       49.08      1.83 o
   9   4   0       30.17       30.70      1.50 o
  10   4   0        0.45        2.16      1.20 o
  11   4   0       21.75       21.23      1.35 o
  12   4   0        5.73        4.34      1.32 o
  13   4   0       26.54       29.11      1.52 o
   1   5   0        4.83        2.09      1.27 o
   2   5   0      393.60      358.64      6.00 o
   3   5   0       14.85       17.56      1.33 o
   4   5   0       21.45       20.28      1.35 o
   5   5   0       21.26       18.45      1.65 o
   6   5   0        9.17        7.99      1.36 o
   7   5   0       14.63       15.73      1.34 o
   8   5   0        9.98       11.23      1.45 o
   9   5   0        0.13        2.63      1.36 o
  10   5   0        0.91        2.88      1.47 o
  11   5   0       29.77       30.19      1.73 o
  12   5   0       11.19       16.64      1.58 o
  13   5   0        3.95        3.81      1.48 o
   0   6   0      123.23      123.44      2.12 o
   1   6   0      207.43      202.55      3.73 o
   2   6   0        0.04        0.81      1.13 o
   3   6   0        0.39        2.03      1.30 o
   4   6   0      121.16      124.55      1.49 o
   5   6   0       60.93       59.10      1.41 o
   6   6   0        1.91        0.92      1.20 o
   7   6   0       27.63       30.01      1.40 o
   8   6   0       36.52       39.52      1.33 o
   9   6   0       22.27       22.30      1.45 o
  10   6   0        0.28       -0.17      1.33 o
  11   6   0        2.27        1.68      1.42 o
  12   6   0       13.60       14.75      1.38 o
   1   7   0       81.30       85.67      1.67 o
   2   7   0       26.75       25.70      1.18 o
   3   7   0      375.99      391.14      7.43 o
   4   7   0       13.11       16.58      1.16 o
   5   7   0        4.50        6.72      1.18 o
   6   7   0       14.39       16.58      1.45 o
   7   7   0      100.72       94.14      3.18 o
   8   7   0       17.57       18.82      2.03 o
   9   7   0        2.76        3.48      1.38 o
  10   7   0       28.65       25.28      1.92 o
  11   7   0       16.73       17.47      1.47 o
   0   8   0       24.76       21.86      1.62 o
   1   8   0       18.59       17.79      1.24 o
   2   8   0       21.28       22.48      1.25 o
   3   8   0       55.23       53.76      1.73 o
   4   8   0       20.03       22.31      1.27 o
   5   8   0       10.13        8.79      1.30 o
   6   8   0        2.16        2.54      1.39 o
   7   8   0        7.47        6.70      1.35 o
   8   8   0       29.25       25.52      2.58 o
   9   8   0       18.98       16.98      1.65 o
   1   9   0       41.90       41.72      1.36 o
   2   9   0       34.58       37.21      1.33 o
   3   9   0        4.88        5.29      1.42 o
   4   9   0       62.16       58.65      2.53 o
   5   9   0        0.89        1.12      1.40 o
   6   9   0        0.15        0.05      1.40 o
   7   9   0       77.25       78.04      2.29 o
   0  10   0        5.71        4.93      1.86 o
   1  10   0       35.01       33.64      1.41 o
   2  10   0        0.95        1.24      1.33 o
   3  10   0        7.58        7.74      1.47 o
   4  10   0       24.92       25.44      1.61 o
 -15   1   1       10.50       12.88      2.30 o
 -14   1   1        1.19        1.59      1.43 o
 -13   1   1        0.02        0.22      1.46 o
 -12   1   1      131.88      125.38      3.99 o
 -11   1   1      142.91      142.29      3.47 o
 -10   1   1       26.51       25.04      1.77 o
  -9   1   1      274.68      255.99      5.78 o
  -8   1   1       76.62       92.90      1.72 o
  -7   1   1      388.12      369.83      9.94 o
  -6   1   1       91.93      108.44      1.60 o
  -5   1   1       10.99       11.80      1.34 o
  -4   1   1       65.23       62.82      2.02 o
  -3   1   1      119.62      114.46      2.40 o
  -2   1   1     2645.49     2660.70     16.96 o
  -1   1   1     1284.55     1313.82     20.26 o
   0   1   1      347.97      376.38      4.23 o
   1   1   1     2611.81     2499.74     51.16 o
   2   1   1     4298.61     4284.15     70.27 o
   3   1   1     1339.09     1345.78     36.81 o
   4   1   1       45.24       54.11      1.93 o
   5   1   1      208.22      232.17      4.32 o
   6   1   1      145.30      137.05      5.39 o
   7   1   1        3.93        4.74      1.53 o
   8   1   1       49.31       46.67      1.50 o
   9   1   1      237.46      234.59      3.93 o
  10   1   1        3.40        4.91      1.76 o
  11   1   1      348.59      358.48      5.29 o
  12   1   1        0.19       -0.59      1.39 o
  13   1   1        1.54        1.72      1.42 o
  14   1   1        0.02        0.55      1.57 o
 -15   2   1        3.68        4.26      1.56 o
 -14   2   1        7.67        6.43      1.53 o
 -13   2   1        8.23        8.62      1.47 o
 -12   2   1       16.02       16.92      1.52 o
 -11   2   1      103.68      106.61      2.31 o
 -10   2   1     1475.19     1493.50     13.17 o
  -9   2   1       46.07       46.34      1.49 o
  -8   2   1       58.16       66.19      1.50 o
  -7   2   1       77.23       99.19      1.67 o
  -6   2   1      219.35      220.00      2.78 o
  -5   2   1      789.23      778.12     10.10 o
  -4   2   1       12.93       11.92      1.59 o
  -3   2   1     1027.52     1026.15      5.92 o
  -2   2   1        1.88        2.23      1.68 o
  -1   2   1      977.29      991.51      6.60 o
   0   2   1    11280.75    10818.41    130.97 o
   1   2   1    17931.81    16901.49    242.15 o
   2   2   1        4.62        7.21      1.68 o
   3   2   1      841.04      788.23     14.68 o
   4   2   1      258.67      291.06      3.91 o
   5   2   1       77.94       85.42      1.79 o
   6   2   1      330.36      322.57      2.19 o
   7   2   1      147.34      149.11      3.19 o
   8   2   1       65.93       66.32      1.70 o
   9   2   1      138.36      146.98      2.31 o
  10   2   1       39.37       39.74      1.75 o
  11   2   1      342.44      337.13      8.73 o
  12   2   1      102.66       97.75      2.50 o
  13   2   1        9.38       12.80      1.68 o
  14   2   1        4.06        2.61      1.54 o
 -14   3   1        2.92        2.73      1.75 o
 -13   3   1        8.75        9.70      1.54 o
 -12   3   1        1.07        2.45      1.38 o
 -11   3   1       39.31       40.59      1.36 o
 -10   3   1       14.50       14.55      1.61 o
  -9   3   1       38.52       37.31      2.11 o
  -8   3   1       74.87       74.74      1.88 o
  -7   3   1      424.55      433.22      5.10 o
  -6   3   1      147.18      142.61      2.70 o
  -5   3   1        0.18        0.91      1.33 o
  -4   3   1        0.09        0.91      1.20 o
  -3   3   1        0.95        3.32      1.25 o
  -2   3   1      167.80      136.88      1.88 o
  -1   3   1        0.93        5.31      1.52 o
   0   3   1     1424.55     1306.62     23.52 o
   1   3   1      430.66      443.75      2.61 o
   2   3   1     2102.94     2140.52     32.09 o
   3   3   1     1679.43     1632.51     51.01 o
   4   3   1      448.44      553.66      9.45 o
   5   3   1      149.60      145.15      1.75 o
   6   3   1       32.21       40.53      1.46 o
   7   3   1        0.10       -0.52      1.33 o
   8   3   1       35.15       36.36      1.59 o
   9   3   1       13.37       16.34      2.00 o
  10   3   1       81.42       86.27      2.23 o
  11   3   1        0.52        0.52      1.44 o
  12   3   1       46.69       49.61      1.91 o
  13   3   1       46.52       47.83      1.79 o
 -14   4   1        2.28        2.16      1.34 o
 -13   4   1       25.27       27.78      1.45 o
 -12   4   1       61.05       66.98      1.52 o
 -11   4   1        0.21        1.99      1.26 o
 -10   4   1        0.01        0.52      1.18 o
  -9   4   1      310.73      314.66      3.63 o
  -8   4   1      542.77      541.83      5.44 o
  -7   4   1       20.48       16.66      1.39 o
  -6   4   1        3.74        2.17      1.22 o
  -5   4   1      301.45      323.71      7.33 o
  -4   4   1      357.39      345.28      2.07 o
  -3   4   1      104.10       95.67      3.28 o
  -2   4   1       80.33       79.79      1.56 o
  -1   4   1      260.95      263.22      2.11 o
   0   4   1       19.41       19.88      1.27 o
   1   4   1       10.78       10.61      1.18 o
   2   4   1     1717.24     1702.86     31.53 o
   3   4   1      331.86      373.67      6.42 o
   4   4   1       32.82       32.84      1.30 o
   5   4   1       68.41       74.50      2.20 o
   6   4   1        9.44        8.20      1.27 o
   7   4   1       10.83       11.67      1.29 o
   8   4   1        0.00       -0.16      1.37 o
   9   4   1       35.76       35.92      1.34 o
  10   4   1        1.39        0.62      1.32 o
  11   4   1       12.06       12.28      1.29 o
  12   4   1        5.20        5.82      1.39 o
  13   4   1        8.84       10.09      1.64 o
 -13   5   1       87.52       86.48      2.81 o
 -12   5   1        0.82        1.60      1.51 o
 -11   5   1       21.82       24.08      1.26 o
 -10   5   1       38.37       39.61      1.30 o
  -9   5   1        2.65        4.56      1.17 o
  -8   5   1       30.46       32.37      1.79 o
  -7   5   1        2.85        2.93      1.41 o
  -6   5   1       15.99       15.08      1.26 o
  -5   5   1        5.76        6.49      1.28 o
  -4   5   1        1.44        1.67      1.25 o
  -3   5   1      873.54      886.76     26.52 o
  -2   5   1      835.73      842.02     19.94 o
  -1   5   1      420.33      402.11      9.39 o
   0   5   1        2.17        1.95      1.15 o
   1   5   1       32.60       27.27      1.33 o
   2   5   1      144.68      153.95      4.57 o
   3   5   1      129.35      131.12      2.60 o
   4   5   1       92.81       89.66      3.08 o
   5   5   1       31.85       29.44      1.42 o
   6   5   1       25.22       21.78      1.50 o
   7   5   1        3.55        6.43      1.32 o
   8   5   1      242.21      233.74      3.29 o
   9   5   1        5.18        5.94      1.66 o
  10   5   1        4.62        5.04      1.34 o
  11   5   1        0.41        1.11      1.24 o
  12   5   1        0.03        1.24      1.40 o
 -12   6   1        4.40        3.70      1.35 o
 -11   6   1        4.11        7.74      1.26 o
 -10   6   1       33.90       35.81      1.50 o
  -9   6   1       18.33       21.29      1.43 o
  -8   6   1       80.01       79.01      2.23 o
  -7   6   1       59.05       53.04      1.45 o
  -6   6   1       41.08       38.50      1.26 o
  -5   6   1       17.71       20.53      1.29 o
  -4   6   1        7.86        7.11      1.14 o
  -3   6   1       17.51       21.94      1.21 o
  -2   6   1      963.10      974.22     13.08 o
  -1   6   1       57.75       62.08      1.85 o
   0   6   1       32.30       35.19      1.24 o
   1   6   1        5.40        5.69      1.13 o
   2   6   1      541.97      544.37      7.07 o
   3   6   1        3.87        2.43      1.26 o
   4   6   1        0.02       -1.06      1.18 o
   5   6   1        6.90        7.17      1.22 o
   6   6   1       74.18       70.57      1.40 o
   7   6   1       11.62       11.36      1.21 o
   8   6   1      281.97      274.50      3.95 o
   9   6   1       44.90       42.36      1.53 o
  10   6   1        7.73        7.67      1.38 o
  11   6   1       16.66       13.67      1.48 o
 -11   7   1        0.07        1.17      1.38 o
 -10   7   1        0.07        1.03      1.36 o
  -9   7   1      122.38      116.24      4.58 o
  -8   7   1       96.68       97.89      2.66 o
  -7   7   1        0.00        0.96      1.21 o
  -6   7   1       76.90       75.84      3.04 o
  -5   7   1      125.02      131.17      1.56 o
  -4   7   1        0.03        0.75      1.21 o
  -3   7   1      214.09      222.29      3.75 o
  -2   7   1       45.34       45.13      1.21 o
  -1   7   1       28.35       29.06      1.19 o
   0   7   1       45.32       46.13      1.29 o
   1   7   1      199.72      198.95      6.51 o
   2   7   1       37.71       40.82      1.26 o
   3   7   1      267.88      277.35      5.34 o
   4   7   1      118.74      113.53      3.57 o
   5   7   1       17.03       19.61      1.38 o
   6   7   1        5.37        5.55      1.30 o
   7   7   1       20.36       19.16      1.39 o
   8   7   1       56.71       55.92      1.48 o
   9   7   1       14.63       15.89      1.52 o
  10   7   1        1.92       -0.45      1.64 o
 -10   8   1        1.99        4.32      1.45 o
  -9   8   1        7.53        7.07      1.38 o
  -8   8   1       75.55       77.23      2.42 o
  -7   8   1       39.32       38.26      1.37 o
  -6   8   1       43.96       48.73      1.47 o
  -5   8   1        0.47       -1.35      1.31 o
  -4   8   1        4.18        5.88      1.21 o
  -3   8   1       13.67       12.69      1.17 o
  -2   8   1      127.09      123.35      1.94 o
  -1   8   1       11.44       11.41      1.13 o
   0   8   1        2.52        3.54      1.12 o
   1   8   1       56.64       60.80      1.54 o
   2   8   1      287.84      292.69      4.99 o
   3   8   1       33.54       36.26      1.46 o
   4   8   1        0.00        0.58      1.16 o
   5   8   1       15.62       12.08      1.42 o
   6   8   1       18.47       19.73      1.79 o
   7   8   1       20.30       19.68      1.59 o
   8   8   1        4.67        3.48      1.47 o
   9   8   1        6.85        6.41      1.54 o
  -8   9   1       10.81       12.31      1.52 o
  -7   9   1        2.49        2.12      1.35 o
  -6   9   1        2.06        3.88      1.32 o
  -5   9   1       45.98       44.98      1.86 o
  -4   9   1       34.99       39.51      1.73 o
  -3   9   1        2.92        1.67      1.33 o
  -2   9   1        1.00        2.18      1.15 o
  -1   9   1       47.97       49.19      1.62 o
   0   9   1       11.64       13.50      1.39 o
   1   9   1       19.38       18.02      1.27 o
   2   9   1       40.58       42.86      1.97 o
   3   9   1       17.18       18.08      1.26 o
   4   9   1        0.54        1.02      1.44 o
   5   9   1       56.00       57.87      1.81 o
   6   9   1        3.41        2.12      1.49 o
   7   9   1        7.85        8.97      1.55 o
  -4  10   1        4.48        6.43      1.68 o
  -3  10   1       53.27       52.45      2.25 o
  -2  10   1       38.76       39.14      1.43 o
  -1  10   1        3.88        4.27      1.38 o
   0  10   1       17.67       20.04      1.38 o
   1  10   1       11.85        9.39      1.27 o
   2  10   1        2.12        4.21      1.24 o
   3  10   1        0.56       -0.30      1.37 o
 -15   0   2       32.14       34.87      2.65 o
 -14   0   2      108.18      116.16      3.25 o
 -13   0   2        0.45        1.38      1.94 o
 -12   0   2       14.71       13.86      2.27 o
 -11   0   2       77.30       81.32      5.07 o
 -10   0   2       45.75       47.52      2.36 o
  -9   0   2      710.32      730.97      9.29 o
  -8   0   2      577.88      623.24      6.22 o
  -7   0   2      978.17      950.91      9.64 o
  -6   0   2     4035.67     3759.03    163.39 o
  -5   0   2     3613.48     3574.14     36.25 o
  -4   0   2      637.54      617.24      8.09 o
  -3   0   2      155.15      156.16      3.62 o
  -2   0   2     1964.20     2071.96     20.38 o
  -1   0   2     3320.39     3387.67     22.62 o
   0   0   2     2707.21     2838.80     17.95 o
   1   0   2     5395.75     5554.04     63.82 o
   2   0   2     1984.03     1962.10     33.23 o
   3   0   2     8707.33     8654.49    121.79 o
   4   0   2      503.86      446.16     36.97 o
   5   0   2       12.89       19.73      2.46 o
   6   0   2      601.96      636.29     23.34 o
   7   0   2      134.40      143.73      3.64 o
   8   0   2       13.78       15.53      2.07 o
   9   0   2       36.73       37.95      3.96 o
  10   0   2      980.39      988.99     38.18 o
  11   0   2       21.05       19.59      1.94 o
  12   0   2      123.06      121.13      8.40 o
  13   0   2        1.44        7.68      2.04 o
  14   0   2       26.56       23.62      2.30 o
 -15   1   2       82.36       85.06      3.56 o
 -14   1   2        0.75        0.35      1.41 o
 -13   1   2       45.63       49.31      1.61 o
 -12   1   2        0.16       -0.26      1.47 o
 -11   1   2      739.25      742.50     11.16 o
 -10   1   2        3.31        3.13      1.34 o
  -9   1   2        0.97        3.06      1.36 o
  -8   1   2      496.41      498.73      4.80 o
  -7   1   2       51.96       30.17      1.42 o
  -6   1   2     3380.92     3523.95     62.29 o
  -5   1   2       25.31       26.95      1.54 o
  -4   1   2     3852.67     3744.44     26.12 o
  -3   1   2     4539.12     4298.38     53.42 o
  -2   1   2      775.83      789.61      4.89 o
  -1   1   2     5943.20     6056.28     58.33 o
   0   1   2     4227.70     4237.93     36.79 o
   1   1   2       56.36       64.76      2.38 o
   2   1   2     2391.11     2338.51     44.15 o
   3   1   2      147.61      128.85      3.78 o
   4   1   2      593.91      694.36      8.93 o
   5   1   2     2395.47     2547.74     56.74 o
   6   1   2     1124.31     1076.52     12.45 o
   7   1   2      133.62      137.18      3.11 o
   8   1   2       10.35        9.86      1.60 o
   9   1   2       30.51       29.27      1.48 o
  10   1   2      324.09      336.72      7.22 o
  11   1   2       10.87       13.71      1.35 o
  12   1   2       17.54       18.31      1.50 o
  13   1   2        5.66        5.31      1.69 o
 -15   2   2        0.02       -0.93      1.56 o
 -14   2   2       44.70       45.40      1.68 o
 -13   2   2       70.09       67.74      1.70 o
 -12   2   2        7.87        7.23      1.33 o
 -11   2   2       55.57       57.06      2.16 o
 -10   2   2     1635.27     1607.11     25.66 o
  -9   2   2      839.28      826.78     14.16 o
  -8   2   2        0.06       -1.61      1.49 o
  -7   2   2      249.18      308.58      2.85 o
  -6   2   2      228.38      205.99      3.65 o
  -5   2   2      204.89      194.42      2.32 o
  -4   2   2      815.80      769.30     18.16 o
  -3   2   2        1.62        3.63      1.55 o
  -2   2   2     2082.70     1985.86     37.56 o
  -1   2   2     2350.27     2297.71      6.89 o
   0   2   2    28354.93    24874.59    344.36 o
   1   2   2     1207.64     1316.78      8.43 o
   2   2   2      692.31      649.69     14.29 o
   3   2   2        1.54        1.11      1.39 o
   4   2   2     1502.40     1507.47     25.49 o
   5   2   2      184.05      196.27      3.20 o
   6   2   2        2.68        6.95      1.50 o
   7   2   2      174.68      172.95      1.95 o
   8   2   2      337.34      328.92      3.97 o
   9   2   2       35.09       38.15      1.44 o
  10   2   2       23.65       26.84      1.89 o
  11   2   2      464.82      460.08     16.22 o
  12   2   2       19.33       19.82      1.66 o
  13   2   2       31.72       35.77      1.81 o
 -15   3   2        8.01        8.48      1.63 o
 -14   3   2        0.73        3.27      1.41 o
 -13   3   2      124.55      126.58      1.94 o
 -12   3   2       39.49       38.49      1.65 o
 -11   3   2       70.69       71.92      1.69 o
 -10   3   2        0.37        0.47      1.46 o
  -9   3   2       58.63       54.51      1.59 o
  -8   3   2      404.35      369.45      2.76 o
  -7   3   2      708.04      632.96     16.78 o
  -6   3   2       84.81       76.52      1.92 o
  -5   3   2       15.92       13.04      1.40 o
  -4   3   2      295.39      264.14      4.67 o
  -3   3   2      749.39      698.34      5.10 o
  -2   3   2      136.28      152.58      2.59 o
  -1   3   2      644.59      638.15      4.45 o
   0   3   2       97.20       98.78      1.65 o
   1   3   2     3945.53     3893.88     19.91 o
   2   3   2      653.40      635.84      2.70 o
   3   3   2       36.73       48.87      1.50 o
   4   3   2       19.61       12.78      1.26 o
   5   3   2      223.65      173.71      4.36 o
   6   3   2       89.29       89.20      1.41 o
   7   3   2       10.00       11.62      1.27 o
   8   3   2       37.23       40.40      1.77 o
   9   3   2       31.00       38.52      1.56 o
  10   3   2        0.04        1.21      1.46 o
  11   3   2      126.33      129.14      4.49 o
  12   3   2       58.98       53.55      2.46 o
  13   3   2       25.94       27.81      1.83 o
 -14   4   2       34.22       34.60      1.71 o
 -13   4   2       47.64       46.83      1.82 o
 -12   4   2        5.11        6.87      1.36 o
 -11   4   2       13.84       13.02      1.26 o
 -10   4   2      662.61      654.22     11.36 o
  -9   4   2       56.56       59.08      1.41 o
  -8   4   2        5.83        7.65      1.39 o
  -7   4   2       10.55       13.03      1.18 o
  -6   4   2      371.11      362.61      3.37 o
  -5   4   2      685.10      662.46      9.07 o
  -4   4   2      560.34      515.21      3.56 o
  -3   4   2       68.24       64.89      2.05 o
  -2   4   2     2694.98     2641.34     17.98 o
  -1   4   2       83.02       76.69      1.87 o
   0   4   2      177.73      167.07      1.77 o
   1   4   2     1441.37     1532.78     11.13 o
   2   4   2       99.59      101.43      1.51 o
   3   4   2        5.08        2.28      1.15 o
   4   4   2      856.61      821.37     11.05 o
   5   4   2       33.98       36.53      1.41 o
   6   4   2       29.11       33.05      1.27 o
   7   4   2      124.27      129.37      3.94 o
   8   4   2      363.98      347.59     17.15 o
   9   4   2       68.25       58.34      1.84 o
  10   4   2       20.79       21.81      1.77 o
  11   4   2       31.28       30.31      1.48 o
  12   4   2        0.01       -0.23      1.63 o
 -13   5   2       46.18       46.98      1.90 o
 -12   5   2       24.55       27.00      1.49 o
 -11   5   2       50.56       56.01      1.50 o
 -10   5   2      166.07      164.56      2.82 o
  -9   5   2      255.58      261.47      6.80 o
  -8   5   2        3.29        2.65      1.29 o
  -7   5   2      223.87      226.97      3.56 o
  -6   5   2       10.31       10.25      1.24 o
  -5   5   2       80.14       79.61      1.45 o
  -4   5   2      291.61      282.36      5.41 o
  -3   5   2     1788.49     1804.19     17.72 o
  -2   5   2       47.30       39.87      1.32 o
  -1   5   2       53.14       47.34      1.33 o
   0   5   2       15.31       15.86      1.12 o
   1   5   2     1892.82     1819.80     14.31 o
   2   5   2      191.78      217.36      2.51 o
   3   5   2      269.70      262.08      3.96 o
   4   5   2      167.48      176.16      1.76 o
   5   5   2      288.48      279.23      8.54 o
   6   5   2      144.04      137.81      2.65 o
   7   5   2       10.53        9.37      1.35 o
   8   5   2      117.03      101.25      2.23 o
   9   5   2       42.16       41.37      1.81 o
  10   5   2       42.31       41.89      1.95 o
  11   5   2       23.01       26.61      2.23 o
  12   5   2       21.40       19.60      1.59 o
 -13   6   2       10.52        6.33      1.47 o
 -12   6   2        0.99        2.00      1.33 o
 -11   6   2       15.47       15.06      1.27 o
 -10   6   2        5.41        6.11      1.49 o
  -9   6   2       14.61       16.74      1.32 o
  -8   6   2       25.49       26.44      1.37 o
  -7   6   2       51.96       53.23      2.01 o
  -6   6   2      179.05      182.51      3.94 o
  -5   6   2      144.86      130.53      3.65 o
  -4   6   2       48.18       47.22      1.28 o
  -3   6   2       99.04       96.63      1.94 o
  -2   6   2      146.63      145.88      2.48 o
  -1   6   2       88.92       90.87      1.76 o
   0   6   2       32.27       32.58      1.48 o
   1   6   2       11.25       10.33      1.15 o
   2   6   2       76.61       81.98      1.90 o
   3   6   2       72.95       70.80      1.36 o
   4   6   2       14.54       13.25      1.68 o
   5   6   2        9.84       10.18      1.29 o
   6   6   2       39.06       43.10      1.45 o
   7   6   2       83.92       76.85      2.72 o
   8   6   2       34.49       34.82      1.61 o
   9   6   2        7.44        6.74      1.54 o
  10   6   2        0.30        0.17      1.44 o
  11   6   2        0.05        0.62      1.49 o
 -11   7   2       19.95       17.63      1.45 o
 -10   7   2        0.89       -0.72      1.32 o
  -9   7   2       36.08       32.39      1.36 o
  -8   7   2       25.55       27.67      1.72 o
  -7   7   2       72.25       78.55      1.99 o
  -6   7   2        0.06        0.50      1.33 o
  -5   7   2       12.61       14.54      1.42 o
  -4   7   2        8.40        7.81      1.14 o
  -3   7   2        9.22       11.77      1.19 o
  -2   7   2      182.65      183.72      2.78 o
  -1   7   2        2.35        2.26      1.13 o
   0   7   2      103.13      103.84      2.67 o
   1   7   2       39.20       37.00      1.66 o
   2   7   2       16.90       17.52      1.33 o
   3   7   2       14.25       14.95      1.16 o
   4   7   2      107.23      101.26      2.07 o
   5   7   2       21.75       22.00      1.52 o
   6   7   2        1.18        1.15      1.25 o
   7   7   2       61.35       56.73      1.95 o
   8   7   2        0.08        1.92      1.46 o
   9   7   2        9.17       12.00      1.76 o
  10   7   2        1.98        2.41      1.46 o
 -10   8   2        2.58        3.21      1.52 o
  -9   8   2       65.36       64.05      3.52 o
  -8   8   2       57.49       56.46      1.65 o
  -7   8   2        0.39        0.61      1.44 o
  -6   8   2       20.58       20.35      1.44 o
  -5   8   2        7.84        9.85      1.34 o
  -4   8   2       53.88       51.10      1.28 o
  -3   8   2       37.94       38.41      1.39 o
  -2   8   2        4.18        5.16      1.19 o
  -1   8   2       92.47       87.47      1.36 o
   0   8   2        4.61        3.56      1.13 o
   1   8   2      104.31      109.96      2.09 o
   2   8   2       15.50       18.45      1.85 o
   3   8   2      114.56      116.06      2.37 o
   4   8   2       56.18       53.09      1.56 o
   5   8   2        4.82        5.89      1.45 o
   6   8   2        0.06        0.55      1.38 o
   7   8   2       21.29       19.26      1.45 o
   8   8   2        8.15        6.58      1.43 o
  -8   9   2        0.04       -0.34      1.43 o
  -7   9   2       48.77       48.92      3.56 o
  -6   9   2        8.08       10.01      1.38 o
  -5   9   2        2.03        1.77      1.33 o
  -4   9   2        5.32        4.29      1.27 o
  -3   9   2        2.94        5.43      1.30 o
  -2   9   2        0.09        0.36      1.16 o
  -1   9   2        2.06        1.82      1.19 o
   0   9   2        0.34        1.78      1.25 o
   1   9   2       17.29       17.10      1.32 o
   2   9   2       75.08       77.15      1.59 o
   3   9   2       58.27       60.85      1.75 o
   4   9   2        4.67        5.68      1.38 o
   5   9   2        7.09        9.88      1.47 o
   6   9   2        1.95        1.97      1.51 o
  -4  10   2        2.07        2.00      1.43 o
  -3  10   2        7.02        8.43      1.71 o
  -2  10   2        3.84        2.49      1.48 o
  -1  10   2       41.32       37.87      1.74 o
   0  10   2       20.00       18.38      1.32 o
   1  10   2       11.87        8.51      1.31 o
   2  10   2        0.11        1.29      1.45 o
   3  10   2        4.10        3.94      1.41 o
 -15   1   3        4.38        3.24      1.49 o
 -14   1   3        0.22        0.76      1.43 o
 -13   1   3        9.38        8.93      1.51 o
 -12   1   3       17.52       18.55      1.32 o
 -11   1   3       14.34       14.23      1.31 o
 -10   1   3       40.58       44.38      1.72 o
  -9   1   3       13.98       10.96      1.45 o
  -8   1   3       11.63        5.70      1.45 o
  -7   1   3        7.62        9.66      1.38 o
  -6   1   3      308.71      326.88      2.29 o
  -5   1   3      636.65      729.89      5.19 o
  -4   1   3      672.10      656.94      8.51 o
  -3   1   3        2.05        4.82      1.58 o
  -2   1   3      217.13      203.05      2.65 o
  -1   1   3     2454.82     2431.80     15.88 o
   0   1   3        3.19        3.83      2.14 o
   1   1   3     2273.32     2297.81     11.47 o
   2   1   3      237.43      247.84      2.94 o
   3   1   3      138.94      130.96      5.06 o
   4   1   3      312.64      356.43      3.60 o
   5   1   3      383.62      388.34      9.64 o
   6   1   3        2.19       -2.04      1.65 o
   7   1   3        0.29        1.31      1.44 o
   8   1   3        8.96        9.24      1.52 o
   9   1   3       45.28       48.31      2.41 o
  10   1   3        3.20        5.16      1.37 o
  11   1   3       25.77       27.69      2.13 o
  12   1   3       27.76       22.03      1.55 o
  13   1   3        5.04        5.38      1.61 o
 -15   2   3        0.77        2.09      1.57 o
 -14   2   3       12.23       12.25      1.43 o
 -13   2   3        1.08        2.68      1.32 o
 -12   2   3      281.37      279.84      5.34 o
 -11   2   3       93.38       99.33      1.92 o
 -10   2   3        5.46        4.65      1.29 o
  -9   2   3      193.89      190.76      3.07 o
  -8   2   3      702.41      732.54      8.20 o
  -7   2   3      690.52      740.80      3.66 o
  -6   2   3       91.06       89.62      1.58 o
  -5   2   3       28.48       32.58      1.38 o
  -4   2   3      117.73      102.21      2.76 o
  -3   2   3        0.21        3.18      1.55 o
  -2   2   3     1649.23     1672.83      6.34 o
  -1   2   3     2840.33     2789.56      9.57 o
   0   2   3     5300.95     5304.46     62.93 o
   1   2   3      342.29      370.40      4.89 o
   2   2   3      149.54      158.28      2.16 o
   3   2   3     1449.20     1574.69     21.69 o
   4   2   3      611.47      655.25      7.82 o
   5   2   3       28.59       30.44      1.70 o
   6   2   3        0.05        2.52      1.46 o
   7   2   3        0.99        3.88      1.59 o
   8   2   3        4.56        5.16      1.45 o
   9   2   3      275.76      262.20      5.17 o
  10   2   3       51.05       61.01      1.56 o
  11   2   3      107.12      112.37      2.75 o
  12   2   3        1.27        5.22      1.60 o
  13   2   3        4.28        4.53      2.02 o
 -15   3   3        0.61        3.17      1.43 o
 -14   3   3        2.72        3.74      1.44 o
 -13   3   3       62.03       55.11      2.38 o
 -12   3   3       31.92       32.56      1.40 o
 -11   3   3      366.80      361.84      5.05 o
 -10   3   3        6.22        7.48      1.46 o
  -9   3   3      411.72      403.11     10.79 o
  -8   3   3      112.21      109.57      2.35 o
  -7   3   3       94.89       91.16      1.61 o
  -6   3   3      235.86      247.11      2.75 o
  -5   3   3       21.88       18.06      1.31 o
  -4   3   3        5.91       11.04      1.31 o
  -3   3   3      163.64      164.18      1.92 o
  -2   3   3     2276.95     2314.97     55.31 o
  -1   3   3      348.74      340.35      2.55 o
   0   3   3      874.73      885.73      4.77 o
   1   3   3       40.81       42.68      1.45 o
   2   3   3     1565.48     1543.27     16.09 o
   3   3   3      190.22      195.79      1.80 o
   4   3   3      109.29      112.37      3.17 o
   5   3   3        1.33        2.43      1.50 o
   6   3   3        0.41        2.47      1.26 o
   7   3   3       26.95       22.89      1.38 o
   8   3   3       46.07       38.04      1.54 o
   9   3   3       53.71       47.69      1.69 o
  10   3   3       23.53       21.90      1.39 o
  11   3   3       18.95       17.87      1.45 o
  12   3   3        3.69        4.67      1.61 o
 -14   4   3        2.79        0.62      1.43 o
 -13   4   3       10.78       14.17      1.46 o
 -12   4   3        5.47        7.29      1.39 o
 -11   4   3        0.03        0.92      1.35 o
 -10   4   3      484.53      500.71      3.32 o
  -9   4   3      211.14      199.83      2.99 o
  -8   4   3       24.21       22.72      1.76 o
  -7   4   3      123.23      127.12      2.14 o
  -6   4   3       77.04       79.14      1.48 o
  -5   4   3       33.93       31.69      1.29 o
  -4   4   3      503.52      488.24      3.62 o
  -3   4   3      321.46      326.55      4.14 o
  -2   4   3      210.00      220.72      1.81 o
  -1   4   3        0.47        0.25      1.16 o
   0   4   3      203.37      212.34      2.05 o
   1   4   3     2933.73     2881.86     37.34 o
   2   4   3      774.81      759.93      8.93 o
   3   4   3        1.89        3.99      1.18 o
   4   4   3      121.24      120.63      2.33 o
   5   4   3      120.46      118.94      2.28 o
   6   4   3      120.71      117.23      1.52 o
   7   4   3       18.11       18.57      1.33 o
   8   4   3        6.63        3.02      1.31 o
   9   4   3       26.35       21.45      1.81 o
  10   4   3        0.00        1.10      1.76 o
  11   4   3       23.08       27.23      1.50 o
  12   4   3       81.95       78.68      2.25 o
 -14   5   3        0.24        2.29      1.49 o
 -13   5   3        8.93       11.46      1.59 o
 -12   5   3       14.27       15.20      1.33 o
 -11   5   3        5.22        6.09      1.36 o
 -10   5   3       65.68       69.22      2.84 o
  -9   5   3       17.18       18.44      1.22 o
  -8   5   3        0.61        0.74      1.22 o
  -7   5   3      159.00      153.78      2.98 o
  -6   5   3      232.49      233.54      3.54 o
  -5   5   3       28.73       30.51      1.57 o
  -4   5   3        5.94        8.52      1.15 o
  -3   5   3      306.03      341.33      3.52 o
  -2   5   3       16.80       15.62      1.15 o
  -1   5   3      117.12      103.55      1.65 o
   0   5   3      438.09      406.92      9.73 o
   1   5   3      179.43      179.84      2.77 o
   2   5   3       10.73       13.48      1.38 o
   3   5   3      319.43      303.43      7.59 o
   4   5   3        1.45        2.44      1.20 o
   5   5   3       39.41       39.70      1.48 o
   6   5   3        2.19        4.53      1.41 o
   7   5   3       12.67        7.92      1.34 o
   8   5   3      157.41      138.62      4.12 o
   9   5   3        9.03       12.69      1.55 o
  10   5   3       10.06        9.62      1.53 o
  11   5   3        7.84       10.32      1.93 o
 -13   6   3       21.94       23.19      1.50 o
 -12   6   3       10.10       10.09      1.38 o
 -11   6   3        6.53        6.88      1.22 o
 -10   6   3        9.68       12.96      1.39 o
  -9   6   3      201.49      205.45      2.46 o
  -8   6   3      394.09      430.73      4.61 o
  -7   6   3      138.62      139.31      3.71 o
  -6   6   3        0.64       -0.88      1.25 o
  -5   6   3       52.67       51.14      1.54 o
  -4   6   3        0.13        2.05      1.17 o
  -3   6   3      101.35      100.59      1.41 o
  -2   6   3       46.32       52.11      1.33 o
  -1   6   3        3.64        6.48      1.09 o
   0   6   3       25.34       25.01      1.34 o
   1   6   3       40.38       39.32      1.21 o
   2   6   3      895.88      905.72     10.49 o
   3   6   3        2.11        3.60      1.16 o
   4   6   3       68.96       74.45      2.31 o
   5   6   3       10.68       10.37      1.27 o
   6   6   3        5.23        6.32      1.23 o
   7   6   3        0.89        2.10      1.27 o
   8   6   3       15.77       16.84      1.36 o
   9   6   3        3.68        4.28      1.49 o
  10   6   3        3.16        3.02      1.58 o
 -12   7   3        3.64        3.72      1.49 o
 -11   7   3        8.49        7.71      1.42 o
 -10   7   3        1.80        3.78      1.27 o
  -9   7   3        1.57        0.66      1.49 o
  -8   7   3      157.22      158.83      2.17 o
  -7   7   3        1.10        0.54      1.33 o
  -6   7   3        2.85        2.27      1.25 o
  -5   7   3       31.44       31.21      1.47 o
  -4   7   3        0.30        1.04      1.13 o
  -3   7   3        1.10        1.56      1.19 o
  -2   7   3       66.32       67.67      1.30 o
  -1   7   3       18.10       18.48      1.21 o
   0   7   3       49.76       51.68      1.50 o
   1   7   3       17.60       16.46      1.30 o
   2   7   3      258.55      258.38      6.72 o
   3   7   3      221.88      223.08      2.81 o
   4   7   3       32.06       34.31      1.39 o
   5   7   3       19.83       16.02      1.35 o
   6   7   3        2.17        4.25      1.46 o
   7   7   3        0.49        1.08      1.36 o
   8   7   3        7.66        7.87      1.43 o
   9   7   3        1.70        4.01      1.43 o
 -10   8   3        0.08       -0.78      1.46 o
  -9   8   3        2.48        2.87      1.45 o
  -8   8   3        9.01        8.31      1.34 o
  -7   8   3        1.65        1.80      1.36 o
  -6   8   3        4.16        2.81      1.48 o
  -5   8   3        1.76        4.39      1.46 o
  -4   8   3        7.37        6.54      1.16 o
  -3   8   3       20.85       21.76      1.27 o
  -2   8   3      119.44      113.27      1.94 o
  -1   8   3       22.60       22.95      1.28 o
   0   8   3       71.16       78.18      1.45 o
   1   8   3       21.87       22.24      1.26 o
   2   8   3       54.46       51.78      1.56 o
   3   8   3        6.14        5.95      1.20 o
   4   8   3        0.95        1.73      1.68 o
   5   8   3        1.05        1.52      1.45 o
   6   8   3        9.35       12.44      1.36 o
   7   8   3        9.31        8.61      1.49 o
  -8   9   3        0.62        2.25      1.47 o
  -7   9   3       17.76       20.60      2.24 o
  -6   9   3       12.11       13.14      1.53 o
  -5   9   3       25.86       31.13      1.56 o
  -4   9   3       20.42       19.41      1.36 o
  -3   9   3        0.87        1.61      1.27 o
  -2   9   3       40.18       41.06      1.38 o
  -1   9   3       39.99       43.77      1.94 o
   0   9   3       16.95       16.35      1.31 o
   1   9   3       10.48       11.90      1.38 o
   2   9   3       33.95       36.09      1.63 o
   3   9   3       29.02       31.92      1.57 o
   4   9   3        0.76        2.20      1.37 o
   5   9   3        9.47        9.21      1.40 o
  -4  10   3        2.57        2.54      1.46 o
  -3  10   3        0.57        0.46      1.46 o
  -2  10   3       24.66       23.47      1.76 o
  -1  10   3        1.69        1.84      1.45 o
   0  10   3       17.33       16.55      1.40 o
   1  10   3       24.68       24.83      1.44 o
 -16   0   4        0.63        0.42      2.13 o
 -15   0   4        6.36        5.64      1.96 o
 -14   0   4       52.44       50.18      2.12 o
 -13   0   4       62.36       63.43      2.48 o
 -12   0   4      303.04      296.79      5.74 o
 -11   0   4        5.82        6.58      1.75 o
 -10   0   4      624.37      591.45      5.84 o
  -9   0   4      319.63      327.41      7.46 o
  -8   0   4      362.99      342.55      6.18 o
  -7   0   4     2446.25     2931.10     37.88 o
  -6   0   4     3587.06     3527.57     30.32 o
  -5   0   4      447.50      425.96      4.79 o
  -4   0   4      157.32      174.73      4.05 o
  -3   0   4       27.65       23.23      2.41 o
  -2   0   4     5321.80     5183.57     40.96 o
  -1   0   4      352.76      360.49      5.33 o
   0   0   4     3146.54     3243.78     21.27 o
   1   0   4       30.60       41.49      4.32 o
   2   0   4     1462.65     1386.73      9.38 o
   3   0   4      119.50      152.99      8.41 o
   4   0   4     4697.40     5073.61    163.12 o
   5   0   4       26.32       24.55      2.52 o
   6   0   4       63.13       45.19      2.92 o
   7   0   4      109.10      106.27      7.14 o
   8   0   4       31.39       29.72      3.31 o
   9   0   4       78.25       75.28      2.66 o
  10   0   4       13.75       15.68      1.97 o
  11   0   4       39.89       37.24      4.19 o
  12   0   4       41.61       42.26      2.72 o
 -16   1   4       17.45       16.92      1.89 o
 -15   1   4       25.97       25.57      1.50 o
 -14   1   4       17.05       16.91      1.68 o
 -13   1   4      232.34      237.54      7.84 o
 -12   1   4        1.11        1.49      1.34 o
 -11   1   4       22.16       25.17      1.40 o
 -10   1   4        1.94        0.33      1.26 o
  -9   1   4      829.99      759.15     30.90 o
  -8   1   4      282.24      272.57      4.02 o
  -7   1   4       45.93       38.12      1.28 o
  -6   1   4      480.12      560.64      9.82 o
  -5   1   4      519.98      500.83      5.98 o
  -4   1   4     1815.76     1848.63     27.23 o
  -3   1   4      836.13      805.20      4.65 o
  -2   1   4      541.33      596.27      6.28 o
  -1   1   4      241.81      179.81      2.55 o
   0   1   4      228.00      242.68      2.91 o
   1   1   4     1629.21     1661.31      9.77 o
   2   1   4       29.56       36.62      2.13 o
   3   1   4      361.56      352.54     11.29 o
   4   1   4      111.85      133.15      4.70 o
   5   1   4      960.97      968.35     10.93 o
   6   1   4       88.91       92.66      2.23 o
   7   1   4        2.30        3.46      1.54 o
   8   1   4       31.67       30.56      1.50 o
   9   1   4        2.49        3.01      1.51 o
  10   1   4        8.09       10.61      1.62 o
  11   1   4        1.83        2.98      1.42 o
  12   1   4       13.31       12.00      1.57 o
 -15   2   4       59.57       58.82      1.75 o
 -14   2   4       46.82       49.75      2.15 o
 -13   2   4        2.75        2.37      1.45 o
 -12   2   4        6.77        6.62      1.35 o
 -11   2   4        1.09        0.29      1.25 o
 -10   2   4      221.41      212.29      2.09 o
  -9   2   4      261.24      255.88      6.60 o
  -8   2   4      273.50      281.07      2.66 o
  -7   2   4      715.44      689.58      6.40 o
  -6   2   4     1988.50     1992.58     17.63 o
  -5   2   4       99.81       85.88      1.68 o
  -4   2   4      104.34      112.67      2.23 o
  -3   2   4      289.34      278.73      3.61 o
  -2   2   4      565.50      510.24      8.25 o
  -1   2   4       26.83       30.00      1.58 o
   0   2   4      649.45      646.66      7.63 o
   1   2   4        3.01        2.26      1.25 o
   2   2   4     2356.72     2295.98     28.89 o
   3   2   4      107.87       88.80      2.06 o
   4   2   4       13.20       12.71      1.46 o
   5   2   4      156.78      153.50      3.18 o
   6   2   4      246.55      250.99      4.65 o
   7   2   4       53.40       56.54      2.68 o
   8   2   4       62.21       65.06      2.59 o
   9   2   4       23.11       18.53      1.78 o
  10   2   4       46.94       48.59      2.96 o
  11   2   4       32.86       34.23      1.59 o
  12   2   4       19.22       23.70      1.67 o
 -15   3   4        1.46        0.95      1.44 o
 -14   3   4        6.65        6.82      1.42 o
 -13   3   4      273.88      271.53      7.94 o
 -12   3   4       73.78       71.32      1.41 o
 -11   3   4      391.84      413.16      5.34 o
 -10   3   4       24.91       21.27      1.32 o
  -9   3   4       40.64       38.96      1.49 o
  -8   3   4      148.22      136.98      1.78 o
  -7   3   4      113.89      106.48      1.60 o
  -6   3   4       94.14      105.26      2.04 o
  -5   3   4      792.11      818.10      9.44 o
  -4   3   4     1468.32     1381.30      7.10 o
  -3   3   4     2911.84     2905.50     53.10 o
  -2   3   4      245.29      270.21      7.39 o
  -1   3   4      114.23      112.52      2.39 o
   0   3   4     2153.70     2221.82     13.54 o
   1   3   4      347.44      324.84      3.18 o
   2   3   4      320.52      312.57      2.58 o
   3   3   4       25.07       26.62      1.50 o
   4   3   4      147.86      152.44      1.99 o
   5   3   4      493.89      492.99      9.95 o
   6   3   4       21.84       24.17      1.58 o
   7   3   4       11.27       12.67      1.54 o
   8   3   4      346.95      317.94      2.93 o
   9   3   4       25.26       27.52      1.46 o
  10   3   4      124.75      127.14      2.11 o
  11   3   4        2.85        6.02      1.35 o
  12   3   4        0.03       -0.38      1.45 o
 -15   4   4        4.90        6.87      1.52 o
 -14   4   4      104.28       99.09      3.95 o
 -13   4   4        2.09        3.48      1.34 o
 -12   4   4        0.53        1.39      1.28 o
 -11   4   4       91.43       90.24      2.29 o
 -10   4   4      879.90      872.36     13.39 o
  -9   4   4      154.12      159.27      2.65 o
  -8   4   4      170.22      158.10      3.25 o
  -7   4   4      369.40      335.01      5.25 o
  -6   4   4       37.97       40.55      1.46 o
  -5   4   4      179.49      169.29      5.92 o
  -4   4   4       60.96       62.43      1.48 o
  -3   4   4      822.02      809.24      6.98 o
  -2   4   4      518.91      511.03      3.09 o
  -1   4   4     1612.75     1636.95     35.52 o
   0   4   4     1524.13     1543.76     14.60 o
   1   4   4     1679.60     1655.31     30.59 o
   2   4   4      489.37      473.81     12.36 o
   3   4   4       45.21       48.24      2.05 o
   4   4   4       17.12       19.95      1.31 o
   5   4   4        1.92        5.46      1.36 o
   6   4   4       83.96       78.95      2.58 o
   7   4   4       95.10       99.43      1.65 o
   8   4   4       74.16       69.66      2.34 o
   9   4   4        6.59        6.76      1.41 o
  10   4   4       31.27       25.30      1.71 o
  11   4   4      181.54      170.98      5.62 o
 -14   5   4        0.13        0.78      1.49 o
 -13   5   4        9.96       12.27      1.46 o
 -12   5   4       30.53       34.90      1.78 o
 -11   5   4       47.68       50.56      2.14 o
 -10   5   4      222.92      227.15      5.42 o
  -9   5   4      197.11      204.96      4.99 o
  -8   5   4      697.27      720.06     10.54 o
  -7   5   4       60.63       55.36      1.39 o
  -6   5   4       83.50       86.58      1.53 o
  -5   5   4       86.97       92.38      1.56 o
  -4   5   4       24.85       16.76      1.33 o
  -3   5   4      222.16      223.58      3.14 o
  -2   5   4       20.72       22.47      1.31 o
  -1   5   4      205.17      202.58      2.17 o
   0   5   4      849.72      792.44     25.03 o
   1   5   4       96.78       94.86      2.23 o
   2   5   4        3.95        4.03      1.38 o
   3   5   4      690.45      653.16     22.58 o
   4   5   4      196.91      191.47      3.24 o
   5   5   4       46.25       43.44      2.00 o
   6   5   4       18.88       22.20      1.31 o
   7   5   4       45.41       38.30      1.78 o
   8   5   4       29.68       26.25      1.44 o
   9   5   4       26.71       28.45      1.67 o
  10   5   4        0.52        1.75      1.72 o
 -13   6   4        2.91        3.16      1.41 o
 -12   6   4       15.82       15.20      1.40 o
 -11   6   4       62.03       60.02      2.01 o
 -10   6   4       57.53       56.16      1.65 o
  -9   6   4       13.47       13.64      1.30 o
  -8   6   4       21.16       22.17      1.25 o
  -7   6   4       55.05       53.10      1.79 o
  -6   6   4      301.61      308.70      4.39 o
  -5   6   4      237.76      225.49      5.52 o
  -4   6   4       69.31       69.18      1.76 o
  -3   6   4      167.58      156.69      3.34 o
  -2   6   4      230.09      226.41      3.48 o
  -1   6   4       16.45       17.34      1.16 o
   0   6   4       50.01       50.78      1.94 o
   1   6   4      108.05      106.60      2.06 o
   2   6   4       73.98       85.18      1.44 o
   3   6   4      316.74      307.03      3.45 o
   4   6   4       86.56       86.65      1.50 o
   5   6   4        1.04        0.46      1.39 o
   6   6   4       50.96       54.62      1.67 o
   7   6   4       56.53       54.68      1.51 o
   8   6   4        0.17        0.85      1.41 o
   9   6   4       11.26       12.78      1.67 o
 -12   7   4        9.11        9.47      1.37 o
 -11   7   4        0.48       -0.80      1.38 o
 -10   7   4      118.39      112.61      4.64 o
  -9   7   4      114.94      113.65      2.84 o
  -8   7   4        4.60        3.52      1.34 o
  -7   7   4       65.31       65.05      1.55 o
  -6   7   4        2.81        2.48      1.27 o
  -5   7   4      122.56      126.39      2.98 o
  -4   7   4      102.00       95.44      2.45 o
  -3   7   4        5.40        4.54      1.17 o
  -2   7   4        0.01       -0.02      1.20 o
  -1   7   4        4.77        4.41      1.16 o
   0   7   4        0.30        1.41      1.15 o
   1   7   4      504.97      494.02      5.52 o
   2   7   4       10.59       10.60      1.22 o
   3   7   4       49.01       43.83      1.41 o
   4   7   4       60.50       63.23      2.15 o
   5   7   4       43.76       44.72      1.47 o
   6   7   4        7.87        7.15      1.41 o
   7   7   4       27.17       27.35      1.62 o
   8   7   4        0.66        1.90      1.49 o
 -10   8   4        0.80        1.59      1.44 o
  -9   8   4        5.64        5.42      1.44 o
  -8   8   4       27.61       25.42      1.53 o
  -7   8   4       14.12       16.62      1.42 o
  -6   8   4       24.31       26.61      1.59 o
  -5   8   4        0.01        0.04      1.31 o
  -4   8   4       11.26       11.73      1.25 o
  -3   8   4       22.06       23.77      1.24 o
  -2   8   4       69.20       69.81      2.20 o
  -1   8   4       15.76       17.36      1.34 o
   0   8   4       70.26       71.89      2.20 o
   1   8   4       33.94       33.70      1.30 o
   2   8   4        1.68        2.31      1.22 o
   3   8   4        1.79        1.96      1.40 o
   4   8   4        0.13       -0.03      1.25 o
   5   8   4       19.36       19.34      1.51 o
   6   8   4        7.23        7.25      1.44 o
   7   8   4        9.77        8.68      1.44 o
  -8   9   4       18.04       15.94      1.46 o
  -7   9   4       15.95       18.81      1.45 o
  -6   9   4        3.44        2.44      1.45 o
  -5   9   4        0.98        2.40      1.39 o
  -4   9   4        3.85        2.79      1.45 o
  -3   9   4        2.51        4.72      1.40 o
  -2   9   4       15.14       16.23      1.32 o
  -1   9   4       86.93       86.58      3.13 o
   0   9   4       39.39       37.98      1.35 o
   1   9   4        4.07        5.08      1.30 o
   2   9   4       18.51       16.33      1.35 o
   3   9   4        5.86        4.70      1.43 o
   4   9   4       18.97       18.19      1.62 o
  -3  10   4        0.02        1.41      1.47 o
  -2  10   4        1.13        0.83      1.42 o
  -1  10   4        1.77        1.97      1.44 o
 -16   1   5        2.21        3.19      1.55 o
 -15   1   5        8.50        7.77      1.57 o
 -14   1   5        2.72        1.61      1.39 o
 -13   1   5       65.76       60.81      1.66 o
 -12   1   5       19.93       20.67      1.41 o
 -11   1   5       27.52       23.31      1.43 o
 -10   1   5       45.45       45.40      1.40 o
  -9   1   5        0.07       -0.14      1.19 o
  -8   1   5       16.58       22.86      1.38 o
  -7   1   5       12.11       12.07      1.28 o
  -6   1   5      437.02      470.06      6.12 o
  -5   1   5      122.19      130.35      2.02 o
  -4   1   5       57.40       64.81      1.63 o
  -3   1   5        0.05        1.01      1.41 o
  -2   1   5     2861.97     2935.99     25.81 o
  -1   1   5      108.92      109.64      2.67 o
   0   1   5       11.53       11.78      2.17 o
   1   1   5       91.02       93.94      2.18 o
   2   1   5      128.68      128.18      2.43 o
   3   1   5       12.83       13.59      1.36 o
   4   1   5      391.17      392.67      8.32 o
   5   1   5       88.15       94.21      4.10 o
   6   1   5       40.00       41.71      1.64 o
   7   1   5       26.59       29.30      1.74 o
   8   1   5       22.36       23.92      2.04 o
   9   1   5       45.73       44.72      1.82 o
  10   1   5        0.33        2.48      1.52 o
  11   1   5        9.10        7.38      1.74 o
 -16   2   5        0.31        0.55      1.67 o
 -15   2   5        0.17       -0.57      1.53 o
 -14   2   5        0.03        0.37      1.48 o
 -13   2   5       36.54       36.27      1.49 o
 -12   2   5       14.06       13.70      1.31 o
 -11   2   5       78.94       70.72      2.07 o
 -10   2   5        4.93        7.08      1.29 o
  -9   2   5        5.40        8.99      1.23 o
  -8   2   5       12.04       16.00      1.40 o
  -7   2   5      344.39      390.17      4.86 o
  -6   2   5     1070.02     1114.36      6.95 o
  -5   2   5       80.60       84.75      1.68 o
  -4   2   5      174.63      199.51      2.78 o
  -3   2   5      492.10      515.44      4.21 o
  -2   2   5       31.55       41.04      1.55 o
  -1   2   5      692.02      751.24      4.84 o
   0   2   5       59.17       76.57      2.32 o
   1   2   5      102.89      107.82      2.60 o
   2   2   5        4.09        1.42      1.42 o
   3   2   5       23.94       26.55      1.47 o
   4   2   5      401.11      428.99      2.62 o
   5   2   5       37.88       46.92      3.01 o
   6   2   5       15.13       16.89      1.41 o
   7   2   5        3.51        5.17      1.38 o
   8   2   5        0.72        2.51      1.54 o
   9   2   5       29.65       26.99      1.84 o
  10   2   5       61.43       60.79      2.42 o
  11   2   5        0.72        0.86      1.62 o
 -15   3   5        2.07        3.31      1.41 o
 -14   3   5       10.65        8.36      1.38 o
 -13   3   5       35.09       33.42      2.07 o
 -12   3   5       37.99       35.89      1.52 o
 -11   3   5       20.66       21.53      1.41 o
 -10   3   5      211.13      216.98      3.00 o
  -9   3   5        2.73        2.81      1.22 o
  -8   3   5        0.00        0.41      1.19 o
  -7   3   5      123.77      111.48      1.78 o
  -6   3   5      674.46      651.12     12.17 o
  -5   3   5      551.74      565.06      8.40 o
  -4   3   5        0.66        2.06      1.32 o
  -3   3   5      635.99      711.41     13.21 o
  -2   3   5      233.42      235.94      2.09 o
  -1   3   5      875.55      857.81     20.99 o
   0   3   5      307.67      307.07      3.63 o
   1   3   5      101.53       92.43      1.61 o
   2   3   5       13.48       13.69      1.53 o
   3   3   5      165.89      167.17      1.98 o
   4   3   5        2.01        2.62      1.48 o
   5   3   5      305.70      310.04      3.45 o
   6   3   5       48.19       45.62      1.77 o
   7   3   5        0.23        1.47      1.62 o
   8   3   5      174.49      152.55      7.82 o
   9   3   5        5.76        7.11      1.63 o
  10   3   5        7.11        7.87      1.61 o
  11   3   5        3.54        3.56      1.52 o
 -15   4   5        0.12        2.13      1.61 o
 -14   4   5        0.01        1.71      1.52 o
 -13   4   5       38.69       36.08      1.57 o
 -12   4   5      119.77      118.75      2.67 o
 -11   4   5        6.20        8.34      1.34 o
 -10   4   5      274.17      274.34      5.17 o
  -9   4   5       22.06       22.37      1.51 o
  -8   4   5      329.23      341.45      5.07 o
  -7   4   5       65.83       63.69      1.47 o
  -6   4   5       37.53       39.53      1.39 o
  -5   4   5        0.46        0.66      1.35 o
  -4   4   5       18.63       12.88      1.44 o
  -3   4   5      247.95      256.25      2.26 o
  -2   4   5       87.88       92.41      1.90 o
  -1   4   5      710.30      650.48     20.22 o
   0   4   5     1153.27     1157.87     19.61 o
   1   4   5        4.88        3.32      1.28 o
   2   4   5      225.38      208.80      2.58 o
   3   4   5       24.35       23.79      1.41 o
   4   4   5       20.76       18.94      1.49 o
   5   4   5       59.83       52.86      1.52 o
   6   4   5       17.93       25.24      1.45 o
   7   4   5        3.51        2.55      1.34 o
   8   4   5       46.02       46.18      1.51 o
   9   4   5        1.26        4.62      1.59 o
  10   4   5        4.65        5.29      1.59 o
 -14   5   5        0.12       -0.67      1.56 o
 -13   5   5        8.26        6.60      1.31 o
 -12   5   5       21.36       20.21      1.33 o
 -11   5   5      138.89      151.00      2.21 o
 -10   5   5       56.42       55.26      1.38 o
  -9   5   5      226.90      232.61      3.07 o
  -8   5   5        5.12        5.86      1.18 o
  -7   5   5       43.12       41.50      1.41 o
  -6   5   5      114.19      112.81      1.57 o
  -5   5   5        2.85        4.16      1.37 o
  -4   5   5        0.88        0.99      1.26 o
  -3   5   5      100.74      108.97      1.66 o
  -2   5   5        3.35        3.81      1.16 o
  -1   5   5       23.70       22.57      1.26 o
   0   5   5       98.17       99.33      1.45 o
   1   5   5       43.15       42.77      1.33 o
   2   5   5      163.24      168.60      2.00 o
   3   5   5      172.46      172.85      5.10 o
   4   5   5       48.36       47.38      1.43 o
   5   5   5        0.25       -0.93      1.33 o
   6   5   5        1.71        1.68      1.51 o
   7   5   5        1.01        2.17      1.54 o
   8   5   5        6.48        5.52      1.51 o
   9   5   5        0.02       -0.02      1.47 o
  10   5   5        3.47        1.13      1.80 o
 -13   6   5        2.43        2.52      1.46 o
 -12   6   5        6.65        7.71      1.47 o
 -11   6   5        0.35       -0.44      1.31 o
 -10   6   5      215.82      206.79      4.90 o
  -9   6   5      235.27      232.64      3.19 o
  -8   6   5        0.04        0.31      1.27 o
  -7   6   5        4.79        5.10      1.28 o
  -6   6   5        1.89        2.33      1.31 o
  -5   6   5      122.30      124.40      2.69 o
  -4   6   5      109.52      103.21      1.68 o
  -3   6   5       33.96       30.73      1.25 o
  -2   6   5       32.61       30.92      1.43 o
  -1   6   5        1.56        0.86      1.34 o
   0   6   5      159.21      159.76      2.13 o
   1   6   5     1226.05     1266.57     11.46 o
   2   6   5      417.79      399.58      5.41 o
   3   6   5        0.02        1.70      1.35 o
   4   6   5        7.52        7.84      1.31 o
   5   6   5       21.33       21.63      1.63 o
   6   6   5        0.88        2.35      1.38 o
   7   6   5        0.77        1.58      1.64 o
   8   6   5       11.46       10.02      1.68 o
   9   6   5        6.24        5.56      1.63 o
 -12   7   5        0.27       -0.43      1.40 o
 -11   7   5       71.58       68.68      2.63 o
 -10   7   5       46.54       43.14      1.44 o
  -9   7   5        5.89        6.53      1.30 o
  -8   7   5       34.43       35.82      1.38 o
  -7   7   5        9.44       10.84      1.33 o
  -6   7   5       26.25       29.12      1.32 o
  -5   7   5       24.66       24.97      1.35 o
  -4   7   5        0.58        0.26      1.21 o
  -3   7   5       40.52       39.76      1.78 o
  -2   7   5       60.35       61.29      1.83 o
  -1   7   5       78.44       80.48      1.42 o
   0   7   5      112.04      128.42      2.75 o
   1   7   5       23.71       23.83      1.46 o
   2   7   5        1.31        1.85      1.25 o
   3   7   5        0.11       -0.04      1.31 o
   4   7   5        0.32        1.52      1.33 o
   5   7   5        3.09        2.74      1.54 o
   6   7   5       21.80       19.57      1.72 o
   7   7   5       21.22       21.78      1.65 o
 -10   8   5        2.54        2.82      1.54 o
  -9   8   5        0.17        1.87      1.38 o
  -8   8   5      141.13      141.52      4.47 o
  -7   8   5        2.51        2.46      1.30 o
  -6   8   5       16.64       17.65      1.44 o
  -5   8   5       13.87       14.59      1.37 o
  -4   8   5        0.08        0.81      1.23 o
  -3   8   5        0.05        1.35      1.14 o
  -2   8   5        0.09        0.95      1.23 o
  -1   8   5        0.47        1.16      1.21 o
   0   8   5       32.06       31.70      1.42 o
   1   8   5       27.17       29.81      1.47 o
   2   8   5       26.39       25.87      1.42 o
   3   8   5       51.43       45.92      1.91 o
   4   8   5        3.74        5.35      1.54 o
   5   8   5        2.19        2.48      1.55 o
   6   8   5        0.00        0.56      1.54 o
  -7   9   5       11.81       10.72      1.58 o
  -6   9   5        3.75        4.30      1.48 o
  -5   9   5        0.15        0.62      1.43 o
  -4   9   5        0.44        0.64      1.33 o
  -3   9   5        0.02        1.23      1.39 o
  -2   9   5        2.86        4.12      1.26 o
  -1   9   5       43.67       41.43      1.55 o
   0   9   5       10.20       10.91      1.34 o
   1   9   5        5.52        6.23      1.55 o
   2   9   5        5.86        4.71      1.37 o
   3   9   5       41.77       36.93      1.63 o
 -16   0   6       46.65       52.33      2.99 o
 -15   0   6       19.39       19.50      2.84 o
 -14   0   6        0.91        5.46      2.27 o
 -13   0   6      141.28      130.62      2.31 o
 -12   0   6       70.63       65.63      2.77 o
 -11   0   6      283.17      253.96      9.67 o
 -10   0   6      383.00      416.58      8.85 o
  -9   0   6      179.63      183.58      2.85 o
  -8   0   6     1008.26      963.04     34.75 o
  -7   0   6      727.84      663.33     16.66 o
  -6   0   6       72.37       54.04      2.37 o
  -5   0   6      118.99      133.80      2.72 o
  -4   0   6      355.39      357.60      4.00 o
  -3   0   6      792.50      758.01     12.89 o
  -2   0   6      327.89      303.04     11.01 o
  -1   0   6      133.40      140.95      5.44 o
   0   0   6      164.84      193.53      3.98 o
   1   0   6     1254.90     1260.18     19.11 o
   2   0   6      411.15      395.45      4.56 o
   3   0   6       74.53       88.20      3.81 o
   4   0   6       30.21       31.73      2.74 o
   5   0   6       67.26       63.19      4.39 o
   6   0   6      116.25      118.55      2.40 o
   7   0   6        0.85       -0.25      2.07 o
   8   0   6        0.08        1.41      2.35 o
   9   0   6      135.47      137.42      2.57 o
  10   0   6        1.76        2.81      2.04 o
  11   0   6        1.03        3.54      2.70 o
 -16   1   6        0.01        0.96      1.84 o
 -15   1   6        0.48       -0.03      1.49 o
 -14   1   6       88.11       88.44      2.08 o
 -13   1   6      565.95      533.02      7.07 o
 -12   1   6       40.10       28.56      1.39 o
 -11   1   6        0.85        2.86      1.27 o
 -10   1   6      317.22      292.69      6.90 o
  -9   1   6      251.24      242.39      3.73 o
  -8   1   6       25.04       19.17      1.35 o
  -7   1   6        1.14        3.33      1.23 o
  -6   1   6      165.52      160.17      3.11 o
  -5   1   6      254.57      243.94      3.84 o
  -4   1   6     1204.03     1157.42     27.14 o
  -3   1   6      302.71      338.15      3.23 o
  -2   1   6     3949.02     4103.42     71.70 o
  -1   1   6        5.33        3.00      1.65 o
   0   1   6      823.46      845.39      5.96 o
   1   1   6       81.96       74.67      1.92 o
   2   1   6       70.19       63.42      2.20 o
   3   1   6       66.79       59.57      1.83 o
   4   1   6        9.76        9.18      1.48 o
   5   1   6       40.90       39.90      1.64 o
   6   1   6        5.58        7.89      1.76 o
   7   1   6       92.28       93.55      2.90 o
   8   1   6      166.26      157.11      3.46 o
   9   1   6       14.79       12.70      1.61 o
  10   1   6        8.29        8.35      1.57 o
  11   1   6        4.19        1.86      1.69 o
 -16   2   6       28.59       28.44      1.80 o
 -15   2   6       34.45       37.76      1.50 o
 -14   2   6       68.77       58.95      1.62 o
 -13   2   6       18.39       15.93      1.35 o
 -12   2   6      160.71      158.35      6.31 o
 -11   2   6       36.71       36.24      2.46 o
 -10   2   6      198.11      189.53      1.81 o
  -9   2   6       40.06       43.77      1.55 o
  -8   2   6      777.34      726.13      8.50 o
  -7   2   6        2.75        5.75      1.30 o
  -6   2   6      798.70      848.45      7.69 o
  -5   2   6       21.16       20.94      1.38 o
  -4   2   6       95.76       82.21      1.88 o
  -3   2   6     1263.13     1284.43     12.24 o
  -2   2   6      493.68      473.05      2.98 o
  -1   2   6       12.39       18.13      1.40 o
   0   2   6      234.04      238.37      3.12 o
   1   2   6      362.79      351.39      5.24 o
   2   2   6      588.95      585.35      4.60 o
   3   2   6       63.05       61.16      1.58 o
   4   2   6      157.75      169.04      4.41 o
   5   2   6      102.55      102.26      2.80 o
   6   2   6       86.34       88.16      1.70 o
   7   2   6       34.35       35.58      1.61 o
   8   2   6        0.09        0.61      1.54 o
   9   2   6        6.39        4.83      1.52 o
  10   2   6        4.79        5.79      1.54 o
 -15   3   6        0.02       -0.33      1.57 o
 -14   3   6       22.06       25.77      1.55 o
 -13   3   6       32.01       37.22      1.53 o
 -12   3   6       22.56       24.39      1.45 o
 -11   3   6        4.30        3.50      1.48 o
 -10   3   6      230.74      221.65      5.31 o
  -9   3   6      810.53      815.63      7.87 o
  -8   3   6       88.05       90.11      1.65 o
  -7   3   6      112.06      106.34      2.56 o
  -6   3   6       40.78       34.06      1.65 o
  -5   3   6      650.99      649.98      9.02 o
  -4   3   6      399.80      384.99      6.52 o
  -3   3   6      160.41      172.33      2.18 o
  -2   3   6        8.21       10.25      1.21 o
  -1   3   6      608.43      580.52      5.09 o
   0   3   6      156.32      153.96      1.77 o
   1   3   6        1.36        0.18      1.40 o
   2   3   6      224.56      234.15      2.32 o
   3   3   6      717.74      685.32     14.17 o
   4   3   6        6.63        9.00      1.45 o
   5   3   6      274.73      282.80      4.33 o
   6   3   6        0.07       -0.12      1.47 o
   7   3   6        0.01        0.90      1.37 o
   8   3   6       18.26       17.96      1.88 o
   9   3   6       11.22       12.13      1.77 o
  10   3   6        2.42        4.29      1.76 o
 -15   4   6       21.38       25.04      1.54 o
 -14   4   6       10.03        9.01      1.49 o
 -13   4   6        4.49        3.71      1.57 o
 -12   4   6       37.83       39.56      2.95 o
 -11   4   6       13.82       14.14      1.26 o
 -10   4   6        4.73        5.89      1.39 o
  -9   4   6      271.73      277.42      5.24 o
  -8   4   6      426.83      430.61      6.46 o
  -7   4   6      356.62      358.84      2.88 o
  -6   4   6      868.47      875.63     16.69 o
  -5   4   6       11.83       14.55      1.41 o
  -4   4   6      107.77       94.61      2.37 o
  -3   4   6      198.59      189.06      2.59 o
  -2   4   6       60.77       52.12      1.52 o
  -1   4   6        0.49       -0.21      1.29 o
   0   4   6        0.19        1.05      1.37 o
   1   4   6       30.84       27.29      1.43 o
   2   4   6     1825.08     1794.08     35.78 o
   3   4   6        4.38        5.38      1.41 o
   4   4   6        2.64        3.54      1.51 o
   5   4   6      127.69      128.18      2.57 o
   6   4   6       54.18       56.84      1.52 o
   7   4   6       13.70       13.77      1.44 o
   8   4   6        0.25       -0.38      1.72 o
   9   4   6        0.23        0.41      1.56 o
 -14   5   6       33.60       32.53      1.72 o
 -13   5   6       22.15       22.07      1.36 o
 -12   5   6       31.42       32.83      1.42 o
 -11   5   6       29.62       32.15      1.40 o
 -10   5   6       90.99       97.07      2.76 o
  -9   5   6      381.71      375.74      5.83 o
  -8   5   6       98.18       96.31      2.01 o
  -7   5   6       34.73       37.07      1.56 o
  -6   5   6        3.44        3.22      1.28 o
  -5   5   6      669.16      686.02     14.55 o
  -4   5   6        1.25        1.32      1.36 o
  -3   5   6        0.00       -0.45      1.43 o
  -2   5   6        0.07        0.65      1.35 o
  -1   5   6       30.57       31.77      1.40 o
   0   5   6      240.57      250.32      2.82 o
   1   5   6      969.06      922.51     21.34 o
   2   5   6        3.68        4.81      1.36 o
   3   5   6        1.85        2.42      1.31 o
   4   5   6       60.45       61.29      1.91 o
   5   5   6       65.01       66.68      2.52 o
   6   5   6       99.48       98.71      3.65 o
   7   5   6        4.04        8.86      1.39 o
   8   5   6        4.48        5.33      1.59 o
   9   5   6       24.29       21.94      2.25 o
 -13   6   6        0.01        1.33      1.49 o
 -12   6   6       41.87       45.37      2.25 o
 -11   6   6      113.67      112.24      3.27 o
 -10   6   6      113.63      120.83      2.34 o
  -9   6   6       18.38       18.87      1.52 o
  -8   6   6       17.39       19.97      1.48 o
  -7   6   6        6.35        7.25      1.58 o
  -6   6   6        5.41        4.17      1.29 o
  -5   6   6        4.62        3.51      1.43 o
  -4   6   6       16.68       17.89      1.52 o
  -3   6   6      151.81      149.77      2.79 o
  -2   6   6      299.11      299.04      4.33 o
  -1   6   6       54.52       53.33      1.62 o
   0   6   6       49.00       51.70      1.55 o
   1   6   6      124.24      124.24      1.61 o
   2   6   6        0.95        2.23      1.25 o
   3   6   6        0.03        0.04      1.42 o
   4   6   6        1.63        2.05      1.32 o
   5   6   6        1.94        2.96      1.56 o
   6   6   6       18.07       22.14      1.51 o
   7   6   6        5.67        6.88      1.61 o
   8   6   6        2.01        1.01      1.56 o
 -11   7   6       31.25       22.59      1.63 o
 -10   7   6       48.30       47.44      1.57 o
  -9   7   6        6.54        7.14      1.37 o
  -8   7   6       28.22       34.30      1.66 o
  -7   7   6        0.13       -0.99      1.53 o
  -6   7   6       43.89       46.84      1.76 o
  -5   7   6       38.66       42.56      1.59 o
  -4   7   6       13.52       13.98      1.39 o
  -3   7   6       23.77       20.40      1.36 o
  -2   7   6       30.11       29.73      1.37 o
  -1   7   6      175.92      175.58      3.13 o
   0   7   6       21.46       20.34      1.31 o
   1   7   6        0.76        1.98      1.19 o
   2   7   6       32.04       30.85      1.62 o
   3   7   6       56.36       55.25      2.32 o
   4   7   6       23.90       28.10      1.47 o
   5   7   6        3.30        3.17      1.50 o
   6   7   6        1.06        1.33      1.69 o
 -10   8   6       12.49        9.60      1.62 o
  -9   8   6      121.27      109.76      3.13 o
  -8   8   6        7.39       10.11      1.55 o
  -7   8   6       29.25       31.13      1.81 o
  -6   8   6        9.18        9.36      1.53 o
  -5   8   6       12.35        9.21      1.40 o
  -4   8   6        3.13        6.06      1.36 o
  -3   8   6        6.55        6.67      1.36 o
  -2   8   6       24.66       23.50      1.33 o
  -1   8   6        7.60        8.28      1.33 o
   0   8   6        0.53        1.55      1.39 o
   1   8   6      146.12      143.75      4.54 o
   2   8   6       49.60       39.78      1.38 o
   3   8   6       22.98       21.35      1.47 o
   4   8   6        1.86        0.98      1.62 o
  -7   9   6        1.33        1.40      1.62 o
  -6   9   6       10.03       12.54      1.71 o
  -5   9   6        9.27       11.43      1.75 o
  -4   9   6        0.09       -0.18      1.51 o
  -3   9   6        1.60        1.46      1.51 o
  -2   9   6        3.48        3.14      1.36 o
  -1   9   6       18.62       16.69      1.42 o
   0   9   6        0.02        0.84      1.43 o
   1   9   6        2.29        2.74      1.37 o
   2   9   6       15.13       15.53      1.64 o
 -16   1   7        0.19        1.44      1.50 o
 -15   1   7        2.52        3.05      1.50 o
 -14   1   7        6.35        7.65      1.58 o
 -13   1   7        0.00        0.34      1.37 o
 -12   1   7      244.04      211.84      5.67 o
 -11   1   7       24.77       23.05      1.51 o
 -10   1   7       16.77       16.49      1.35 o
  -9   1   7       10.88       13.01      1.34 o
  -8   1   7       10.86       10.35      1.23 o
  -7   1   7       88.45       88.14      1.88 o
  -6   1   7       42.43       44.66      1.41 o
  -5   1   7       13.27       11.78      1.53 o
  -4   1   7       51.70       51.69      1.68 o
  -3   1   7      349.22      364.04     14.48 o
  -2   1   7      296.42      299.90      3.50 o
  -1   1   7     1010.58     1065.26      9.43 o
   0   1   7       11.27       10.86      1.80 o
   1   1   7       45.71       43.80      1.64 o
   2   1   7       72.15       75.66      1.97 o
   3   1   7       39.09       38.60      1.89 o
   4   1   7       60.76       57.83      2.10 o
   5   1   7        2.72        5.44      1.41 o
   6   1   7        7.00        8.79      1.43 o
   7   1   7        0.10       -0.79      1.68 o
   8   1   7       40.58       37.58      1.42 o
   9   1   7       32.19       34.21      1.59 o
  10   1   7        4.33        4.12      1.60 o
 -15   2   7        5.33        6.54      1.57 o
 -14   2   7        0.12        0.35      1.43 o
 -13   2   7        8.43        7.33      1.41 o
 -12   2   7        1.58        2.17      1.36 o
 -11   2   7        7.28        9.16      1.38 o
 -10   2   7      153.76      157.67      2.21 o
  -9   2   7      242.17      245.15      3.38 o
  -8   2   7      723.48      711.10     10.66 o
  -7   2   7      163.82      180.50      3.52 o
  -6   2   7        1.74        2.57      1.41 o
  -5   2   7       20.40       21.52      1.63 o
  -4   2   7      130.00      109.91      1.87 o
  -3   2   7       27.44       36.10      1.50 o
  -2   2   7      102.41      112.20      1.95 o
  -1   2   7       18.24       24.01      1.46 o
   0   2   7      127.02      125.87      3.24 o
   1   2   7       49.45       43.88      1.61 o
   2   2   7      527.48      538.11      5.93 o
   3   2   7      178.23      179.98      2.80 o
   4   2   7      129.00      136.73      3.21 o
   5   2   7       22.37       23.07      1.47 o
   6   2   7       15.56       16.72      1.74 o
   7   2   7        3.08        4.01      1.48 o
   8   2   7        2.95        2.30      1.52 o
   9   2   7       17.99       14.99      1.52 o
 -15   3   7       13.79       15.18      1.51 o
 -14   3   7        4.36        4.00      1.52 o
 -13   3   7       17.65       17.23      1.70 o
 -12   3   7       21.21       18.00      1.33 o
 -11   3   7       88.72       87.97      1.93 o
 -10   3   7        9.52       10.75      1.40 o
  -9   3   7      388.83      391.06      6.78 o
  -8   3   7        6.55        8.69      1.66 o
  -7   3   7      214.50      221.79      4.12 o
  -6   3   7      138.21      140.36      2.45 o
  -5   3   7       21.98       20.27      1.60 o
  -4   3   7      126.64      135.70      3.11 o
  -3   3   7       18.87       20.93      1.34 o
  -2   3   7       18.44       25.96      1.44 o
  -1   3   7      156.41      148.85      3.49 o
   0   3   7        0.01        0.62      1.25 o
   1   3   7       18.17       17.65      1.55 o
   2   3   7      279.96      278.57      2.35 o
   3   3   7      201.03      202.10      2.14 o
   4   3   7       45.38       42.29      1.64 o
   5   3   7       35.06       33.87      1.67 o
   6   3   7       19.57       17.87      1.41 o
   7   3   7        9.27        7.15      1.54 o
   8   3   7        0.08       -0.70      1.80 o
   9   3   7        5.66        3.85      1.55 o
 -14   4   7       14.49       16.63      1.52 o
 -13   4   7        7.50        9.26      1.55 o
 -12   4   7       10.64       13.37      1.39 o
 -11   4   7       49.59       44.85      1.57 o
 -10   4   7       68.97       71.56      1.51 o
  -9   4   7       55.15       56.42      1.88 o
  -8   4   7       15.08       15.82      1.32 o
  -7   4   7       26.07       25.67      1.53 o
  -6   4   7      220.80      236.49      3.80 o
  -5   4   7        2.93        3.71      1.29 o
  -4   4   7       66.00       62.80      2.48 o
  -3   4   7       26.32       25.37      1.45 o
  -2   4   7       25.39       26.69      1.30 o
  -1   4   7        0.07       -0.45      1.31 o
   0   4   7      308.43      316.47      5.56 o
   1   4   7      269.07      271.91      2.56 o
   2   4   7      167.96      170.22      2.99 o
   3   4   7       18.66       20.58      1.54 o
   4   4   7       22.34       24.30      1.47 o
   5   4   7       18.09       20.91      1.62 o
   6   4   7        0.94        2.80      1.54 o
   7   4   7        2.12        1.68      1.56 o
   8   4   7       10.53       12.28      1.77 o
 -14   5   7        0.01        1.22      1.71 o
 -13   5   7        7.23        8.44      1.57 o
 -12   5   7        8.82        9.98      1.28 o
 -11   5   7      151.57      151.44      1.93 o
 -10   5   7       34.98       30.22      1.36 o
  -9   5   7        2.81        4.69      1.49 o
  -8   5   7       20.62       22.19      1.64 o
  -7   5   7        5.96        7.24      1.33 o
  -6   5   7      107.31      102.84      1.64 o
  -5   5   7       99.19      103.09      3.41 o
  -4   5   7        7.41        9.43      1.43 o
  -3   5   7       25.00       24.13      2.00 o
  -2   5   7      225.52      218.19      6.36 o
  -1   5   7       90.14       85.86      2.38 o
   0   5   7      167.34      185.07      2.63 o
   1   5   7       66.28       67.26      2.04 o
   2   5   7       38.18       35.08      1.50 o
   3   5   7        6.83        5.70      1.44 o
   4   5   7        0.19       -0.01      1.39 o
   5   5   7       73.75       69.51      1.61 o
   6   5   7        1.53        0.46      1.41 o
   7   5   7       24.31       29.81      1.66 o
   8   5   7        4.89        4.29      1.55 o
 -13   6   7        5.19        6.72      1.54 o
 -12   6   7       28.89       27.46      1.52 o
 -11   6   7       33.82       31.04      1.55 o
 -10   6   7       92.07       98.90      3.52 o
  -9   6   7      181.43      174.90      7.38 o
  -8   6   7        0.07        2.38      1.52 o
  -7   6   7        0.04        0.18      1.37 o
  -6   6   7       26.73       27.89      1.38 o
  -5   6   7        0.30       -0.10      1.51 o
  -4   6   7       17.60       16.10      1.40 o
  -3   6   7        6.42        4.57      1.53 o
  -2   6   7        5.57        7.29      1.45 o
  -1   6   7      228.43      237.45      5.72 o
   0   6   7      115.85      110.19      1.76 o
   1   6   7        3.23        2.72      1.30 o
   2   6   7      119.06      119.20      2.00 o
   3   6   7        5.36        7.84      1.41 o
   4   6   7       14.74       14.41      1.60 o
   5   6   7        8.73        7.33      1.59 o
   6   6   7        2.17        4.71      1.49 o
   7   6   7        0.68        3.85      1.76 o
 -11   7   7       55.02       55.35      2.13 o
 -10   7   7       14.91       14.22      1.66 o
  -9   7   7       24.91       26.20      1.56 o
  -8   7   7       32.25       34.83      1.91 o
  -7   7   7       14.02       14.71      1.92 o
  -6   7   7       29.16       30.15      1.49 o
  -5   7   7       17.09       18.48      1.36 o
  -4   7   7        7.56        6.46      1.44 o
  -3   7   7       20.82       22.85      1.50 o
  -2   7   7        4.42        6.20      1.33 o
  -1   7   7        2.50        2.70      1.39 o
   0   7   7      172.98      162.44      6.16 o
   1   7   7       14.77       16.07      1.44 o
   2   7   7        2.50        4.19      1.51 o
   3   7   7        0.83        1.21      1.60 o
   4   7   7        5.01        5.96      1.43 o
   5   7   7        9.12        9.62      1.65 o
  -9   8   7        8.02        6.52      1.99 o
  -8   8   7        3.83        4.71      1.54 o
  -7   8   7        7.49        5.77      1.43 o
  -6   8   7       70.52       70.69      2.61 o
  -5   8   7       46.65       46.74      2.11 o
  -4   8   7       10.13       10.95      1.68 o
  -3   8   7        4.67        6.79      1.57 o
  -2   8   7        7.17        6.62      1.45 o
  -1   8   7        8.90       11.76      1.45 o
   0   8   7        0.65        1.47      1.51 o
   1   8   7       33.35       30.90      1.61 o
   2   8   7       15.53       13.22      1.47 o
   3   8   7        4.80        5.26      1.61 o
  -5   9   7        0.16        0.60      1.60 o
  -4   9   7       18.90       17.78      1.58 o
  -3   9   7       32.27       30.38      2.01 o
  -2   9   7        2.96        2.80      1.46 o
  -1   9   7       10.00        8.57      1.44 o
 -16   0   8       57.73       49.31      2.40 o
 -15   0   8       27.24       28.15      2.17 o
 -14   0   8        0.21        1.20      1.85 o
 -13   0   8      134.99      128.21      2.41 o
 -12   0   8       65.27       71.82      2.46 o
 -11   0   8       71.95       69.66      2.54 o
 -10   0   8        5.94        6.18      1.89 o
  -9   0   8      112.70      110.14      2.98 o
  -8   0   8     2932.06     2855.03     69.90 o
  -7   0   8       99.44       92.04      2.31 o
  -6   0   8        0.63        0.54      1.63 o
  -5   0   8       86.06       92.61      2.40 o
  -4   0   8      724.42      685.62      8.01 o
  -3   0   8      871.19      936.46     19.22 o
  -2   0   8       39.11       30.67      3.43 o
  -1   0   8      185.54      205.13      4.88 o
   0   0   8       55.99       58.27      2.86 o
   1   0   8       99.77       92.15      2.91 o
   2   0   8      504.51      504.75      4.94 o
   3   0   8      739.57      773.18      9.54 o
   4   0   8       12.94       18.31      2.34 o
   5   0   8       50.78       49.41      2.39 o
   6   0   8       62.14       66.44      2.50 o
   7   0   8        0.51        0.66      2.01 o
   8   0   8        8.34        3.83      2.35 o
   9   0   8        1.99        2.49      2.40 o
 -16   1   8        3.26        5.18      1.66 o
 -15   1   8       19.57       23.41      1.55 o
 -14   1   8      100.61      104.38      2.95 o
 -13   1   8      166.24      160.81      3.47 o
 -12   1   8        0.49       -0.87      1.48 o
 -11   1   8      305.04      297.25      5.45 o
 -10   1   8      369.53      368.08      5.16 o
  -9   1   8      233.16      225.81      3.12 o
  -8   1   8       57.56       55.74      1.53 o
  -7   1   8      480.82      461.77      6.36 o
  -6   1   8      119.89      116.39      1.72 o
  -5   1   8      393.65      380.92      4.43 o
  -4   1   8      252.61      254.16      4.30 o
  -3   1   8        0.69        0.81      1.98 o
  -2   1   8      761.35      776.41      4.21 o
  -1   1   8      597.72      601.14      7.53 o
   0   1   8       17.00       20.50      1.95 o
   1   1   8      119.03      121.25      2.13 o
   2   1   8      180.40      169.22      4.06 o
   3   1   8      306.01      300.38      5.98 o
   4   1   8       26.19       25.98      1.64 o
   5   1   8       12.09       12.80      1.47 o
   6   1   8        8.94        7.19      1.60 o
   7   1   8       28.04       30.01      2.11 o
   8   1   8       59.36       58.39      1.84 o
   9   1   8        0.99        1.15      1.63 o
 -15   2   8        2.80        3.00      1.52 o
 -14   2   8       13.01       13.88      1.37 o
 -13   2   8      108.67      101.81      2.29 o
 -12   2   8      102.49      104.60      2.25 o
 -11   2   8       80.38       80.92      1.53 o
 -10   2   8       11.36       10.72      1.38 o
  -9   2   8       11.97       13.44      1.62 o
  -8   2   8     1160.35     1185.47     20.02 o
  -7   2   8      258.51      254.36      4.29 o
  -6   2   8       39.21       37.67      1.65 o
  -5   2   8      142.47      146.26      2.98 o
  -4   2   8      333.92      320.83      2.99 o
  -3   2   8      117.76      107.70      3.74 o
  -2   2   8        0.73        1.17      1.46 o
  -1   2   8      179.99      178.24      3.70 o
   0   2   8      306.56      302.31      2.60 o
   1   2   8       29.29       28.33      1.44 o
   2   2   8      824.80      798.92     22.44 o
   3   2   8      167.69      160.65      3.51 o
   4   2   8       42.75       41.18      1.65 o
   5   2   8       49.49       51.03      1.61 o
   6   2   8       22.87       23.67      1.65 o
   7   2   8        2.40        2.25      1.49 o
   8   2   8        5.55        4.13      1.97 o
 -15   3   8       19.24       18.43      1.66 o
 -14   3   8       35.47       37.04      1.47 o
 -13   3   8       29.08       29.55      1.55 o
 -12   3   8       99.72       94.76      2.11 o
 -11   3   8        0.24        0.10      1.42 o
 -10   3   8        0.15       -0.02      1.47 o
  -9   3   8      767.38      764.40     19.76 o
  -8   3   8        4.10        4.97      1.45 o
  -7   3   8        0.29        1.64      1.58 o
  -6   3   8      150.54      140.87      1.79 o
  -5   3   8       58.74       56.34      1.62 o
  -4   3   8        0.23        2.02      1.40 o
  -3   3   8       40.80       33.88      1.39 o
  -2   3   8      300.57      318.35      6.33 o
  -1   3   8        4.76        4.50      1.35 o
   0   3   8      134.23      132.06      3.61 o
   1   3   8      406.68      416.34      6.13 o
   2   3   8      266.31      272.38      8.51 o
   3   3   8        1.00        1.57      1.53 o
   4   3   8       32.70       34.64      1.64 o
   5   3   8        4.37        5.78      1.58 o
   6   3   8        9.55        9.21      1.69 o
   7   3   8        9.98       11.23      1.60 o
   8   3   8        0.03       -0.12      1.59 o
 -14   4   8        2.08        0.40      1.40 o
 -13   4   8       34.90       36.60      1.70 o
 -12   4   8      179.81      179.14      7.24 o
 -11   4   8        0.28        0.93      1.37 o
 -10   4   8       16.51       17.59      1.54 o
  -9   4   8      110.97      107.86      1.75 o
  -8   4   8        8.29        8.48      1.67 o
  -7   4   8        0.13       -0.02      1.38 o
  -6   4   8      165.32      169.59      4.38 o
  -5   4   8       14.42       18.68      1.43 o
  -4   4   8       85.13       75.91      1.64 o
  -3   4   8      253.41      254.95      2.37 o
  -2   4   8       74.14       71.74      1.67 o
  -1   4   8      177.12      180.99      2.04 o
   0   4   8        0.54        1.82      1.28 o
   1   4   8       19.35       21.01      1.66 o
   2   4   8        2.88        3.84      1.49 o
   3   4   8       19.29       17.90      1.61 o
   4   4   8       28.75       29.05      1.65 o
   5   4   8       44.78       50.13      1.60 o
   6   4   8        4.12        5.59      1.50 o
   7   4   8        0.16        0.49      1.83 o
 -13   5   8       10.52       13.97      1.57 o
 -12   5   8       16.75       15.93      1.45 o
 -11   5   8       29.70       28.57      1.67 o
 -10   5   8        7.58        6.63      1.41 o
  -9   5   8       10.22       11.91      1.55 o
  -8   5   8        0.53       -0.08      1.40 o
  -7   5   8        7.97        5.38      1.42 o
  -6   5   8      173.70      169.73      5.68 o
  -5   5   8      127.80      137.75      2.01 o
  -4   5   8       45.50       35.24      1.59 o
  -3   5   8       24.51       29.76      1.45 o
  -2   5   8       61.00       65.50      1.52 o
  -1   5   8       21.83       20.06      1.71 o
   0   5   8      104.31      103.81      1.92 o
   1   5   8        3.05        1.88      1.36 o
   2   5   8       30.64       33.48      1.66 o
   3   5   8       38.53       40.08      2.23 o
   4   5   8       18.16       21.92      1.61 o
   5   5   8        3.72        3.40      1.52 o
   6   5   8        4.77        2.94      1.58 o
 -12   6   8        5.59        5.41      1.48 o
 -11   6   8        3.91        3.75      1.64 o
 -10   6   8       17.48       14.64      1.45 o
  -9   6   8       36.29       36.92      1.53 o
  -8   6   8       38.37       36.18      1.78 o
  -7   6   8       29.78       32.83      1.84 o
  -6   6   8        1.34        3.11      1.42 o
  -5   6   8       29.04       34.05      1.43 o
  -4   6   8        6.23        6.34      1.51 o
  -3   6   8       12.32       13.45      1.30 o
  -2   6   8       16.58       15.75      1.41 o
  -1   6   8        0.03        2.76      1.41 o
   0   6   8        7.65        4.99      1.41 o
   1   6   8       74.56       80.35      1.61 o
   2   6   8        0.52        1.23      1.63 o
   3   6   8        3.23        3.19      1.46 o
   4   6   8       13.42       17.59      1.72 o
   5   6   8        3.61        2.36      1.65 o
 -11   7   8        0.56        0.40      1.50 o
 -10   7   8       14.07       13.34      1.92 o
  -9   7   8       12.10       11.75      1.52 o
  -8   7   8        1.18        0.93      1.51 o
  -7   7   8       18.07       21.78      1.61 o
  -6   7   8        2.50        4.04      1.56 o
  -5   7   8       49.28       51.09      1.83 o
  -4   7   8       45.02       45.78      1.70 o
  -3   7   8        0.77        1.65      1.46 o
  -2   7   8        0.27        2.07      1.35 o
  -1   7   8       36.57       34.40      1.90 o
   0   7   8       23.28       18.85      1.49 o
   1   7   8        0.19       -0.69      1.46 o
   2   7   8        0.01       -0.50      1.68 o
   3   7   8        2.22        3.00      1.60 o
   4   7   8        0.01        0.24      1.64 o
  -8   8   8       19.40       20.10      1.78 o
  -7   8   8        6.34        7.45      1.53 o
  -6   8   8       10.08        7.60      1.53 o
  -5   8   8        5.22        3.69      1.58 o
  -4   8   8       12.38       14.98      1.67 o
  -3   8   8        6.79       10.31      1.77 o
  -2   8   8        0.70        0.31      1.51 o
  -1   8   8        5.06        7.29      1.55 o
   0   8   8       62.77       59.92      2.08 o
   1   8   8       20.80       19.41      1.52 o
 -15   1   9        0.00        0.65      1.52 o
 -14   1   9       27.57       21.62      1.47 o
 -13   1   9       25.96       24.96      1.51 o
 -12   1   9        7.08        5.43      1.30 o
 -11   1   9       10.49        9.99      1.38 o
 -10   1   9        0.29        1.21      1.16 o
  -9   1   9      609.14      601.41     13.19 o
  -8   1   9      100.79      100.58      1.67 o
  -7   1   9        1.50        1.99      1.45 o
  -6   1   9      109.38      105.32      1.98 o
  -5   1   9       11.08        8.95      1.89 o
  -4   1   9       79.46       87.74      2.11 o
  -3   1   9        1.64        2.10      1.75 o
  -2   1   9       51.51       58.02      2.33 o
  -1   1   9       32.12       33.02      2.11 o
   0   1   9       16.81       16.84      1.94 o
   1   1   9       26.19       27.39      1.75 o
   2   1   9      499.44      500.01     20.32 o
   3   1   9        0.92        0.55      1.41 o
   4   1   9       88.11       89.11      1.56 o
   5   1   9       11.47       10.26      1.49 o
   6   1   9        0.03        2.29      1.67 o
   7   1   9       14.02       14.26      1.47 o
   8   1   9       14.84       14.23      1.73 o
 -15   2   9        0.14       -0.51      1.55 o
 -14   2   9        1.59        1.52      1.48 o
 -13   2   9        0.07        0.46      1.45 o
 -12   2   9       15.22       15.41      1.49 o
 -11   2   9       59.96       59.33      2.38 o
 -10   2   9        0.02        0.07      1.58 o
  -9   2   9       18.95       19.78      1.37 o
  -8   2   9      223.22      216.09      2.45 o
  -7   2   9      281.51      286.55      3.51 o
  -6   2   9        2.22        2.10      1.38 o
  -5   2   9       13.90       11.92      1.55 o
  -4   2   9        3.71        2.94      1.61 o
  -3   2   9        1.12        1.59      1.80 o
  -2   2   9        1.17        1.48      1.58 o
  -1   2   9       72.86       71.83      2.19 o
   0   2   9       20.88       21.25      1.72 o
   1   2   9       48.45       48.78      1.71 o
   2   2   9      111.63      105.52      1.82 o
   3   2   9      123.63      118.43      4.17 o
   4   2   9       22.88       24.89      1.67 o
   5   2   9        0.00        0.29      1.47 o
   6   2   9        2.40        3.15      1.75 o
   7   2   9        0.42        0.12      1.81 o
 -14   3   9        2.84        3.21      1.57 o
 -13   3   9        0.01        0.59      1.54 o
 -12   3   9        9.64        9.40      1.57 o
 -11   3   9       10.84        9.80      1.39 o
 -10   3   9      103.56      101.70      2.38 o
  -9   3   9       24.19       23.92      1.96 o
  -8   3   9       10.56       12.36      1.49 o
  -7   3   9       18.50       20.84      1.60 o
  -6   3   9       47.28       42.72      1.70 o
  -5   3   9       55.38       52.20      1.72 o
  -4   3   9        1.51        5.02      1.52 o
  -3   3   9        0.05       -0.18      1.40 o
  -2   3   9        2.82        4.49      1.47 o
  -1   3   9       70.92       73.05      1.64 o
   0   3   9       73.56       76.34      2.02 o
   1   3   9      241.05      248.88      2.75 o
   2   3   9        4.12        3.37      1.63 o
   3   3   9        9.41       10.80      1.51 o
   4   3   9        7.20        6.11      1.44 o
   5   3   9       28.13       29.63      2.31 o
   6   3   9        0.97        1.30      1.64 o
   7   3   9        4.48        6.32      1.71 o
 -14   4   9        2.81        3.08      1.70 o
 -13   4   9        2.48        3.77      1.48 o
 -12   4   9        6.88        7.11      1.50 o
 -11   4   9       40.10       35.64      1.55 o
 -10   4   9       14.40       12.90      1.47 o
  -9   4   9       26.50       24.97      1.65 o
  -8   4   9        0.03       -0.65      1.44 o
  -7   4   9        8.02        6.67      1.43 o
  -6   4   9       69.30       64.04      2.41 o
  -5   4   9        3.59        4.99      1.35 o
  -4   4   9       31.88       26.91      1.52 o
  -3   4   9       17.69       16.39      1.45 o
  -2   4   9        3.33        4.15      1.36 o
  -1   4   9       29.00       31.06      1.47 o
   0   4   9       13.61       15.68      1.50 o
   1   4   9        0.03       -0.01      1.44 o
   2   4   9       61.67       60.82      1.82 o
   3   4   9        1.81        1.80      1.45 o
   4   4   9       40.30       40.69      1.99 o
   5   4   9        1.03        1.34      1.54 o
   6   4   9        4.18        4.70      1.60 o
 -13   5   9        1.61        0.90      1.77 o
 -12   5   9        2.21        2.55      1.54 o
 -11   5   9       84.99       85.97      2.49 o
 -10   5   9       13.04       13.67      1.58 o
  -9   5   9       29.14       29.82      1.76 o
  -8   5   9        5.50        4.14      1.39 o
  -7   5   9       91.35       85.71      1.73 o
  -6   5   9        7.73        9.36      1.44 o
  -5   5   9       16.96       19.14      1.40 o
  -4   5   9       12.85       16.66      1.52 o
  -3   5   9        0.45        1.34      1.37 o
  -2   5   9        0.62        1.14      1.23 o
  -1   5   9       37.31       35.34      1.45 o
   0   5   9       89.87       85.77      1.92 o
   1   5   9       17.47       19.61      1.64 o
   2   5   9        0.09        0.99      1.59 o
   3   5   9       19.27       19.80      1.49 o
   4   5   9        0.23        1.44      1.60 o
   5   5   9       25.62       26.12      1.84 o
 -12   6   9        0.41       -1.10      1.62 o
 -11   6   9        3.31        2.49      1.57 o
 -10   6   9       65.81       73.87      1.82 o
  -9   6   9        0.61        1.03      1.59 o
  -8   6   9        1.29        1.09      1.58 o
  -7   6   9        0.02        0.11      1.60 o
  -6   6   9      298.57      295.76      6.93 o
  -5   6   9        7.51        6.15      1.55 o
  -4   6   9        2.74        2.58      1.55 o
  -3   6   9       16.02       16.00      1.51 o
  -2   6   9        5.64        6.87      1.39 o
  -1   6   9        0.47       -0.44      1.35 o
   0   6   9       78.81       76.72      3.03 o
   1   6   9       30.89       32.86      1.58 o
   2   6   9        0.97        1.14      1.41 o
   3   6   9        2.19        2.18      1.59 o
   4   6   9       35.64       35.16      1.83 o
 -10   7   9        0.00       -1.08      1.50 o
  -9   7   9       14.77       17.13      1.59 o
  -8   7   9        8.49        7.98      1.56 o
  -7   7   9       53.12       51.46      1.91 o
  -6   7   9        6.52        6.01      1.56 o
  -5   7   9       12.18       15.45      1.63 o
  -4   7   9       22.23       19.11      1.56 o
  -3   7   9       23.99       24.19      1.69 o
  -2   7   9       24.62       19.82      1.62 o
  -1   7   9       13.46       15.06      1.55 o
   0   7   9       72.46       72.28      2.51 o
   1   7   9       40.58       38.75      1.79 o
   2   7   9        2.03        1.82      1.82 o
  -7   8   9        0.86        2.00      1.66 o
  -6   8   9       14.70       11.27      1.69 o
  -5   8   9        2.68        3.28      1.55 o
  -4   8   9        7.50        5.94      1.64 o
  -3   8   9        4.18        5.31      1.63 o
  -2   8   9       11.39        9.21      1.85 o
  -1   8   9       43.34       39.39      1.81 o
 -15   0  10        4.82        4.36      2.21 o
 -14   0  10       43.23       46.71      3.01 o
 -13   0  10       54.64       54.19      2.26 o
 -12   0  10       62.61       61.32      2.10 o
 -11   0  10       25.93       28.01      2.07 o
 -10   0  10       16.03       13.48      1.84 o
  -9   0  10       41.06       42.20      2.95 o
  -8   0  10     1281.18     1321.68     31.90 o
  -7   0  10      269.86      285.96      3.60 o
  -6   0  10       21.82       24.07      2.12 o
  -5   0  10      370.46      397.27      7.04 o
  -4   0  10       79.79       72.16      4.77 o
  -3   0  10        2.84        3.32      2.97 o
  -2   0  10       16.44       13.96      3.19 o
  -1   0  10      164.59      178.19      5.41 o
   0   0  10       65.29       65.33      3.56 o
   1   0  10        8.45        7.19      2.57 o
   2   0  10      652.69      660.34     33.84 o
   3   0  10      417.34      428.25      9.49 o
   4   0  10      104.56      107.70      3.89 o
   5   0  10       22.24       27.12      2.67 o
   6   0  10        1.20        2.34      2.37 o
 -15   1  10       11.94       15.38      1.75 o
 -14   1  10       16.09       17.49      1.55 o
 -13   1  10       15.68       14.55      1.55 o
 -12   1  10       29.58       31.34      1.39 o
 -11   1  10      135.88      139.14      2.35 o
 -10   1  10       17.73       15.99      1.37 o
  -9   1  10      675.97      689.79      6.20 o
  -8   1  10      596.79      609.99      5.20 o
  -7   1  10       28.72       28.29      1.57 o
  -6   1  10      195.39      200.56      2.48 o
  -5   1  10        6.65        7.94      1.93 o
  -4   1  10        0.01        1.90      2.16 o
  -3   1  10       14.59        9.63      3.00 o
  -2   1  10      122.57      122.71      3.30 o
  -1   1  10      100.12      102.69      3.04 o
   0   1  10        0.12        1.69      2.05 o
   1   1  10       30.54       27.07      2.23 o
   2   1  10      509.78      498.60     11.97 o
   3   1  10        0.99        1.42      1.41 o
   4   1  10        8.07        7.82      1.50 o
   5   1  10        5.53        3.98      1.45 o
   6   1  10        1.19        1.86      1.58 o
 -15   2  10        1.53        1.61      1.47 o
 -14   2  10       27.34       35.53      1.67 o
 -13   2  10      106.51      111.12      2.45 o
 -12   2  10       76.19       82.71      2.20 o
 -11   2  10        4.60        4.81      1.71 o
 -10   2  10        0.06        0.81      1.49 o
  -9   2  10        9.25        8.58      1.43 o
  -8   2  10      157.20      166.26      2.42 o
  -7   2  10       76.41       84.72      2.07 o
  -6   2  10        0.01        0.42      1.40 o
  -5   2  10       76.72       84.91      2.37 o
  -4   2  10      249.56      230.71      5.95 o
  -3   2  10      121.45      122.39      2.77 o
  -2   2  10        2.77        3.16      2.03 o
  -1   2  10       36.76       35.38      2.05 o
   0   2  10        7.76        8.12      1.69 o
   1   2  10        3.11        1.90      1.65 o
   2   2  10       16.15       17.09      1.65 o
   3   2  10       29.67       32.58      1.82 o
   4   2  10       14.52       15.60      1.63 o
   5   2  10       14.86       15.29      1.79 o
   6   2  10        1.59        1.66      1.54 o
 -14   3  10       49.05       51.37      2.06 o
 -13   3  10        5.86        6.58      1.47 o
 -12   3  10       83.70       85.45      1.80 o
 -11   3  10      166.10      178.17      3.22 o
 -10   3  10        0.62        0.44      1.56 o
  -9   3  10       13.74       12.61      1.52 o
  -8   3  10        0.67        1.69      1.63 o
  -7   3  10      192.97      185.62      5.42 o
  -6   3  10       65.73       63.00      2.00 o
  -5   3  10       25.81       26.02      2.11 o
  -4   3  10        0.48       -0.08      1.51 o
  -3   3  10      180.72      186.82      3.63 o
  -2   3  10      238.86      240.50      6.29 o
  -1   3  10        8.79        8.22      1.72 o
   0   3  10      109.52      116.15      3.22 o
   1   3  10        3.84        3.94      1.36 o
   2   3  10        0.66        1.24      1.33 o
   3   3  10       53.64       53.55      2.00 o
   4   3  10       24.52       22.57      1.58 o
   5   3  10        1.31        1.95      1.63 o
 -13   4  10       23.38       24.08      1.71 o
 -12   4  10        7.96        7.85      1.61 o
 -11   4  10        5.10        5.50      1.55 o
 -10   4  10       87.56       98.59      1.85 o
  -9   4  10       92.94       92.86      1.82 o
  -8   4  10       87.14       86.74      3.00 o
  -7   4  10       16.33       16.22      1.47 o
  -6   4  10       60.66       54.76      2.80 o
  -5   4  10        0.20       -0.46      1.51 o
  -4   4  10       73.44       71.78      1.92 o
  -3   4  10        0.36        1.40      1.38 o
  -2   4  10        2.46        3.04      1.39 o
  -1   4  10       30.48       33.96      1.79 o
   0   4  10       86.01       92.62      1.90 o
   1   4  10        0.20        1.35      1.60 o
   2   4  10        4.28        3.34      1.50 o
   3   4  10       34.66       31.88      1.74 o
   4   4  10        3.90        5.18      1.66 o
   5   4  10        3.48        2.82      1.87 o
 -12   5  10       27.65       24.87      1.68 o
 -11   5  10       12.06       14.34      1.98 o
 -10   5  10        2.88        3.14      1.55 o
  -9   5  10        0.48        2.07      1.52 o
  -8   5  10        4.10        5.92      1.41 o
  -7   5  10       56.14       61.82      2.26 o
  -6   5  10       15.67       13.38      1.46 o
  -5   5  10       11.70       11.08      1.55 o
  -4   5  10       36.65       36.60      1.63 o
  -3   5  10       12.70       15.80      1.51 o
  -2   5  10       12.22       14.47      1.34 o
  -1   5  10        3.59        3.94      1.35 o
   0   5  10        0.82        0.94      1.50 o
   1   5  10        6.56        6.29      1.43 o
   2   5  10        0.07        0.76      1.59 o
   3   5  10        0.02       -0.54      1.67 o
   4   5  10        4.27        4.58      2.07 o
 -11   6  10       10.24       11.64      1.76 o
 -10   6  10       24.59       24.72      1.67 o
  -9   6  10       21.06       26.61      1.67 o
  -8   6  10        3.05        3.95      1.85 o
  -7   6  10        0.10       -1.07      1.49 o
  -6   6  10        1.49        1.61      1.58 o
  -5   6  10       19.51       20.00      1.49 o
  -4   6  10       16.45       20.19      1.64 o
  -3   6  10        0.29        0.48      1.35 o
  -2   6  10        8.12       10.44      1.45 o
  -1   6  10       48.03       49.46      1.58 o
   0   6  10        5.42        6.08      1.49 o
   1   6  10        1.11        0.94      1.65 o
   2   6  10        1.33        2.88      2.15 o
  -8   7  10        2.59        4.17      1.57 o
  -7   7  10       26.98       25.24      1.67 o
  -6   7  10       10.34       11.74      1.53 o
  -5   7  10       15.89       14.37      1.62 o
  -4   7  10       14.53       16.34      1.57 o
  -3   7  10       18.87       21.41      1.85 o
  -2   7  10        0.51       -0.38      1.46 o
  -1   7  10        9.59       12.56      1.48 o
   0   7  10       17.62       18.25      1.82 o
 -14   1  11        0.55        0.86      1.43 o
 -13   1  11        2.49        2.78      1.44 o
 -12   1  11        1.96        1.87      1.55 o
 -11   1  11        6.69        7.06      1.46 o
 -10   1  11       48.60       44.01      1.47 o
  -9   1  11       71.45       73.38      1.76 o
  -8   1  11      315.51      311.98      5.14 o
  -7   1  11        0.83        1.02      1.70 o
  -6   1  11       17.81       21.75      2.00 o
  -5   1  11       15.60       16.63      2.35 o
  -4   1  11        0.05        2.05      2.14 o
  -3   1  11       35.03       35.85      2.46 o
  -2   1  11        0.35       -0.71      2.55 o
  -1   1  11        3.21        4.32      2.25 o
   0   1  11        1.00        1.43      2.36 o
   1   1  11       91.18       87.99      2.86 o
   2   1  11      131.10      129.72      3.92 o
   3   1  11       11.02       14.53      1.72 o
   4   1  11        9.72        8.98      1.68 o
   5   1  11        0.16        0.80      1.88 o
 -14   2  11        5.32        4.75      1.51 o
 -13   2  11        5.44        6.21      1.51 o
 -12   2  11        0.09        1.02      1.35 o
 -11   2  11        5.65        4.74      1.45 o
 -10   2  11       20.78       21.80      1.63 o
  -9   2  11        0.42        0.10      1.51 o
  -8   2  11      218.23      220.63      4.74 o
  -7   2  11       31.21       33.65      1.81 o
  -6   2  11       12.12        9.77      2.12 o
  -5   2  11       43.09       38.43      1.99 o
  -4   2  11       54.74       50.06      1.84 o
  -3   2  11        1.74        2.09      1.91 o
  -2   2  11       11.24       11.24      1.95 o
  -1   2  11       17.39       17.50      1.87 o
   0   2  11        0.35        1.10      1.55 o
   1   2  11        9.96       11.66      1.89 o
   2   2  11       71.48       64.78      2.01 o
   3   2  11      119.13      113.28      3.72 o
   4   2  11       12.93       14.96      1.63 o
 -13   3  11        5.28        6.27      2.06 o
 -12   3  11        0.07       -0.16      1.93 o
 -11   3  11        0.01        1.08      1.48 o
 -10   3  11        5.72        6.80      1.71 o
  -9   3  11       10.90       12.17      1.55 o
  -8   3  11        8.98        9.19      1.74 o
  -7   3  11       78.60       81.06      1.96 o
  -6   3  11        6.81        6.19      1.61 o
  -5   3  11        2.95        4.03      1.48 o
  -4   3  11        5.67        5.95      1.66 o
  -3   3  11        4.18        3.65      1.70 o
  -2   3  11       14.06       14.83      1.76 o
  -1   3  11        7.44        9.07      2.16 o
   0   3  11       10.13        8.37      1.79 o
   1   3  11        2.84        4.53      1.71 o
   2   3  11        0.12        2.21      1.70 o
   3   3  11        7.14        9.07      1.73 o
   4   3  11        1.00        0.76      1.69 o
 -12   4  11        3.89        6.26      1.72 o
 -11   4  11       16.90       17.55      1.58 o
 -10   4  11       14.55       16.35      1.61 o
  -9   4  11       10.23        9.88      1.48 o
  -8   4  11       40.53       43.61      1.82 o
  -7   4  11       55.45       54.41      1.86 o
  -6   4  11      157.45      158.01      4.43 o
  -5   4  11       36.81       34.64      2.05 o
  -4   4  11        5.89        4.99      1.88 o
  -3   4  11       17.17       14.96      1.52 o
  -2   4  11        0.56        1.95      1.67 o
  -1   4  11        0.03        2.38      1.68 o
   0   4  11        0.26        0.65      1.73 o
   1   4  11       23.20       25.21      1.65 o
   2   4  11        2.61        2.38      1.66 o
   3   4  11       10.87        8.79      1.64 o
 -11   5  11       34.82       34.80      2.63 o
 -10   5  11       14.70       16.30      1.67 o
  -9   5  11        3.29        5.40      1.79 o
  -8   5  11       13.03       14.31      1.56 o
  -7   5  11        7.58        6.31      1.57 o
  -6   5  11        2.20        1.68      1.61 o
  -5   5  11        8.80        9.62      1.70 o
  -4   5  11       24.05       19.25      1.63 o
  -3   5  11        0.03        0.09      1.64 o
  -2   5  11        2.67        3.07      1.46 o
  -1   5  11       27.97       26.40      1.78 o
   0   5  11       66.74       76.03      2.19 o
   1   5  11        0.32        0.07      1.63 o
   2   5  11        0.78        0.17      1.59 o
  -9   6  11        4.59        4.52      1.87 o
  -8   6  11        3.67        2.16      1.52 o
  -7   6  11        0.37        1.21      1.85 o
  -6   6  11       34.44       33.08      1.66 o
  -5   6  11       18.32       13.89      1.60 o
  -4   6  11        0.02        0.13      1.49 o
  -3   6  11        0.57        1.22      1.64 o
  -2   6  11        5.55        4.97      1.61 o
  -1   6  11       23.17       27.70      1.70 o
   0   6  11        2.33        2.26      1.57 o
 -13   0  12       48.85       45.97      2.14 o
 -12   0  12        0.87        1.11      1.86 o
 -11   0  12       44.08       43.87      2.27 o
 -10   0  12        2.05        0.63      1.85 o
  -9   0  12        2.63        3.55      2.17 o
  -8   0  12        8.63        5.87      2.09 o
  -7   0  12       35.28       33.90      2.91 o
  -6   0  12       28.27       30.27      3.64 o
  -5   0  12        2.58        4.04      3.24 o
  -4   0  12      204.33      200.26      6.00 o
  -3   0  12       17.39       21.59      3.38 o
  -2   0  12       33.79       33.86      3.59 o
  -1   0  12       19.36       15.27      4.85 o
   0   0  12       12.23       15.75      4.85 o
   1   0  12        1.41       -0.27      3.40 o
   2   0  12       19.20       17.38      3.75 o
   3   0  12       40.30       33.15      3.26 o
 -13   1  12        4.77        7.40      1.42 o
 -12   1  12       60.66       67.23      1.74 o
 -11   1  12       32.41       33.40      1.41 o
 -10   1  12        3.01        2.02      1.44 o
  -9   1  12       34.28       33.33      1.65 o
  -8   1  12       37.91       41.51      1.98 o
  -7   1  12       98.82       97.16      2.43 o
  -6   1  12       13.40       10.96      2.12 o
  -5   1  12        7.49        7.74      2.70 o
  -4   1  12        0.51        0.11      2.68 o
  -3   1  12       88.85       95.34      3.78 o
  -2   1  12       12.33       15.13      2.77 o
  -1   1  12        0.07       -0.09      2.88 o
   0   1  12       15.59       13.19      3.47 o
   1   1  12       17.19       14.82      2.92 o
   2   1  12       54.82       50.90      2.17 o
   3   1  12        4.16        4.19      1.84 o
 -13   2  12        5.89        6.16      1.89 o
 -12   2  12        3.08        1.92      1.71 o
 -11   2  12       18.84       18.11      1.55 o
 -10   2  12       65.02       65.53      1.94 o
  -9   2  12       44.37       46.21      1.99 o
  -8   2  12      131.32      134.94      4.65 o
  -7   2  12        0.43        1.13      1.83 o
  -6   2  12      171.08      179.85      3.04 o
  -5   2  12        0.05       -0.63      2.10 o
  -4   2  12       45.81       42.22      3.51 o
  -3   2  12        1.69        0.03      2.63 o
  -2   2  12        2.03        0.13      1.98 o
  -1   2  12       28.43       30.20      2.31 o
   0   2  12       23.13       25.88      2.05 o
   1   2  12        5.98        7.22      2.32 o
   2   2  12       10.52       10.81      2.13 o
   3   2  12       93.70       77.93      2.69 o
 -12   3  12       11.50       11.19      1.90 o
 -11   3  12       81.18       86.67      3.15 o
 -10   3  12       18.26       19.50      1.60 o
  -9   3  12        3.39        1.74      1.67 o
  -8   3  12      255.88      252.80     16.10 o
  -7   3  12        3.56        4.58      1.98 o
  -6   3  12        2.41        1.97      1.93 o
  -5   3  12        0.76       -0.04      1.64 o
  -4   3  12       20.21       22.03      1.94 o
  -3   3  12        0.27        1.04      1.95 o
  -2   3  12        8.78       10.88      1.87 o
  -1   3  12       10.48       11.31      2.13 o
   0   3  12       47.21       52.89      2.88 o
   1   3  12        0.02        0.30      1.71 o
   2   3  12       21.63       20.68      1.98 o
 -11   4  12       37.07       37.57      1.77 o
 -10   4  12       16.05       18.30      1.78 o
  -9   4  12        9.15       11.78      1.82 o
  -8   4  12       52.97       51.18      2.75 o
  -7   4  12      158.42      167.12     10.96 o
  -6   4  12        6.36        6.15      1.83 o
  -5   4  12       35.10       36.80      2.29 o
  -4   4  12        1.93        2.43      1.81 o
  -3   4  12        0.27       -0.47      1.75 o
  -2   4  12       16.67       18.03      2.03 o
  -1   4  12       22.26       21.49      2.17 o
   0   4  12        5.19        5.17      2.18 o
   1   4  12        3.95        3.96      2.21 o
 -10   5  12        2.85        2.04      1.78 o
  -9   5  12        4.77        4.73      1.84 o
  -8   5  12       25.03       24.18      1.64 o
  -7   5  12       35.14       30.88      1.83 o
  -6   5  12        0.92        2.80      1.85 o
  -5   5  12        0.86        0.96      2.22 o
  -4   5  12       30.87       29.72      2.16 o
  -3   5  12       34.70       36.80      2.76 o
  -2   5  12        7.60        6.94      2.01 o
  -1   5  12        1.51        1.13      1.83 o
  -6   6  12        0.06        1.17      1.79 o
  -5   6  12       15.05       12.93      1.96 o
  -4   6  12        0.81        0.23      1.89 o
 -12   1  13        0.53        0.97      1.57 o
 -11   1  13       16.29       15.98      1.61 o
 -10   1  13       10.03       11.93      1.73 o
  -9   1  13       12.08        9.27      1.95 o
  -8   1  13       32.13       30.00      3.45 o
  -7   1  13        0.93        2.09      2.12 o
  -6   1  13        3.99        3.55      4.47 o
  -5   1  13       15.10       17.26      2.95 o
  -4   1  13        5.69        5.15      2.45 o
  -3   1  13       20.11       19.15      2.88 o
  -2   1  13        4.15        2.29      2.45 o
  -1   1  13        0.09        3.52      3.82 o
   0   1  13       20.27       16.84      3.08 o
   1   1  13       13.71       12.66      2.39 o
 -12   2  13        0.17        1.69      1.67 o
 -11   2  13        6.16        5.51      1.65 o
 -10   2  13       14.77       13.51      1.69 o
  -9   2  13       15.37       14.45      1.89 o
  -8   2  13       11.08       15.92      2.18 o
  -7   2  13       51.54       52.44      2.21 o
  -6   2  13        0.01        1.34      2.37 o
  -5   2  13       16.10       12.64      2.96 o
  -4   2  13        7.34        6.71      2.78 o
  -3   2  13        2.19        4.67      2.78 o
  -2   2  13        0.00        0.22      2.25 o
  -1   2  13        0.01       -0.33      2.09 o
   0   2  13        0.07        1.03      2.39 o
   1   2  13       29.12       24.54      2.56 o
 -11   3  13        3.19        3.99      1.91 o
 -10   3  13       44.87       47.26      2.27 o
  -9   3  13       20.53       17.93      2.03 o
  -8   3  13       41.54       40.62      2.47 o
  -7   3  13        3.58        3.08      1.92 o
  -6   3  13       39.91       33.22      2.49 o
  -5   3  13        2.20        1.98      2.06 o
  -4   3  13       25.13       22.25      2.18 o
  -3   3  13        2.23        3.41      2.16 o
  -2   3  13        0.29        0.13      2.43 o
  -1   3  13        0.36        2.01      1.99 o
   0   3  13       25.55       27.49      2.21 o
  -9   4  13        0.02        0.35      1.85 o
  -8   4  13       20.11       22.85      2.63 o
  -7   4  13        7.74       12.03      3.02 o
  -6   4  13        1.79       -0.01      2.25 o
  -5   4  13        4.55        3.57      1.74 o
  -4   4  13        2.26        0.82      1.75 o
  -3   4  13        6.06        6.50      2.15 o
  -2   4  13        8.88        8.08      2.16 o
  -6   5  13        7.73        7.35      2.01 o
 -10   0  14       49.02       51.14      3.49 o
  -9   0  14        5.40        5.78      2.64 o
  -8   0  14        5.18        8.55      5.14 o
  -7   0  14       35.15       35.71      3.99 o
  -6   0  14       26.30       26.68      5.14 o
  -5   0  14       22.32       21.19      5.09 o
  -4   0  14       61.07       42.70      4.15 o
  -3   0  14        2.67       -0.16      5.04 o
  -2   0  14        3.66        3.46      3.72 o
 -10   1  14       88.19       84.49      4.39 o
  -9   1  14        1.21        1.04      2.51 o
  -8   1  14       17.34       18.01      2.40 o
  -7   1  14        7.57        7.85      3.06 o
  -6   1  14       35.18       32.87      4.08 o
  -5   1  14        2.57        1.47      2.94 o
  -4   1  14       14.86       14.33      3.04 o
  -3   1  14        0.09        0.91      2.55 o
  -2   1  14        2.12        4.15      4.30 o
  -9   2  14        0.93        1.65      2.23 o
  -8   2  14        0.44        1.55      2.63 o
  -7   2  14        4.65        5.85      2.63 o
  -6   2  14       16.12       14.16      2.68 o
  -5   2  14        0.02        3.34      2.84 o
  -4   2  14        2.17        3.82      2.21 o
  -3   2  14       31.33       28.91      2.65 o
  -2   2  14        5.78        8.05      2.78 o
  -8   3  14       34.63       36.62      2.63 o
  -7   3  14       28.61       24.99      2.43 o
  -6   3  14        0.18       -0.03      2.39 o
  -5   3  14       15.56       17.84      2.89 o
  -4   3  14        1.78        0.11      2.72 o
 
